# Supplementary material for: 1,3,4,6-Tetra­chloro-7,7-bis­(4-chloro­phen­yl)bicyclo­[4.2.0]oct-3-ene-2,5-dione
Source: Acta Crystallogr Sect E Struct Rep Online. 2008 Oct 22;64(Pt 11):o2151. doi: 10.1107/S1600536808031139 (PMC2959757; doi:10.1107/S1600536808031139)
Supplement: Supplementary file 1 [file e-64-o2151-sup1.cif]

##############################################################################
###                                                                        ###
###        Electronic paper (Acta Crystallographica Section E)             ###
###                                                                        ###
##############################################################################
#                                                                            #
# This CIF contains the data in a paper accepted for publication in Acta     #
# Crystallographica Section E. It conforms to the requirements of Notes      #
# for Authors for Section E, and has been peer reviewed under the auspices   #
# of the IUCr Commission on Journals.                                        #
#                                                                            #
# Full details of the Crystallographic Information File format               #
# are given in the paper "The Crystallographic Information File (CIF):       #
# a New Standard Archive File for Crystallography" by S. R. Hall, F. H.      #
# Allen and I. D. Brown [Acta Cryst. (1991), A47, 655-685].                  #
#                                                                            #
# The current version of the core CIF dictionary is obtainable from          #
# ftp://ftp.iucr.org/pub/cif_core.dic. The current version number is 2.4.    #
#                                                                            #
# Software is freely available for graphical display of the structure(s) in  #
# this CIF.  For information consult the CIF home page http://www.iucr.org/  #
# cif/home.html                                                              #
#                                                                            #
# This file may be used for bona fide research purposes within the           #
# scientific community so long as proper attribution is given to the journal # 
# article from which it was obtained.                                        #
#                                                                            #
##############################################################################
                                             
data_I
_audit_creation_method     SHELXL-97
_chemical_name_systematic
;
1,3,4,6-Tetrachloro-7,7-bis(4-chlorophenyl)bicyclo[4.2.0]oct-3-ene-2,5-dione
;
_chemical_name_common     ?
_chemical_formula_moiety     'C20 H10 Cl6 O2'
_chemical_formula_sum     'C20 H10 Cl6 O2'
_chemical_formula_iupac     'C20 H10 Cl6 O2'
_chemical_formula_weight     494.98
_chemical_melting_point     ?
_symmetry_cell_setting     Triclinic
_symmetry_space_group_name_H-M     'P -1'
_symmetry_space_group_name_Hall     '-P 1'
loop_
    _symmetry_equiv_pos_as_xyz
    'x, y, z'
    '-x, -y, -z'
_cell_length_a     8.6710(17)
_cell_length_b     9.6850(19)
_cell_length_c     12.864(3)
_cell_angle_alpha     105.49(3)
_cell_angle_beta     97.11(3)
_cell_angle_gamma     102.68(3)
_cell_volume     996.4(3)
_cell_formula_units_Z     2
_cell_measurement_reflns_used     25
_cell_measurement_theta_min     10
_cell_measurement_theta_max     13
_cell_measurement_temperature     293(2)
_exptl_crystal_description     block
_exptl_crystal_colour     yellow
_exptl_crystal_size_max     0.30
_exptl_crystal_size_mid     0.20
_exptl_crystal_size_min     0.10
_exptl_crystal_density_diffrn     1.650
_exptl_crystal_density_meas     ?
_exptl_crystal_density_method     'not measured'
_exptl_crystal_F_000     496
_exptl_absorpt_coefficient_mu     0.877
_exptl_absorpt_correction_type     psi-scan
_exptl_absorpt_process_details     '(SHELXTL; Sheldrick, 2008)'
_exptl_absorpt_correction_T_min     0.7788
_exptl_absorpt_correction_T_max     0.9174
_exptl_special_details
;
;
_diffrn_ambient_temperature     293(2)
_diffrn_radiation_type     MoK\a
_diffrn_radiation_wavelength     0.71073
_diffrn_radiation_source     'fine-focus sealed tube'
_diffrn_radiation_monochromator     graphite
_diffrn_measurement_device_type     'Enraf--Nonius CAD-4'
_diffrn_measurement_method     \w/2\q
_diffrn_detector_area_resol_mean     ?
_diffrn_reflns_number     3879
_diffrn_reflns_av_R_equivalents     0.0487
_diffrn_reflns_av_sigmaI/netI     0.0311
_diffrn_reflns_theta_min     1.67
_diffrn_reflns_theta_max     25.28
_diffrn_reflns_theta_full     25.28
_diffrn_measured_fraction_theta_max     0.997
_diffrn_measured_fraction_theta_full     0.997
_diffrn_reflns_limit_h_min     -10
_diffrn_reflns_limit_h_max     10
_diffrn_reflns_limit_k_min     -11
_diffrn_reflns_limit_k_max     11
_diffrn_reflns_limit_l_min     0
_diffrn_reflns_limit_l_max     15
_diffrn_standards_number     3
_diffrn_standards_interval_count     200
_diffrn_standards_interval_time     2h
_diffrn_standards_decay_%     0
_refine_special_details
;
Refinement of <i>F</i>^2^ against ALL reflections. The weighted <i>R</i>-factor
<i>wR</i> and goodness of fit <i>S</i> are based on <i>F</i>^2^, conventional
<i>R</i>-factors <i>R</i> are based on <i>F</i>, with <i>F</i> set to zero for
negative <i>F</i>^2^. The threshold expression of <i>F</i>^2^ >
\s(<i>F</i>^2^) is used only for calculating <i>R</i>-factors(gt) <i>etc</i>.
and is not relevant to the choice of reflections for refinement.
<i>R</i>-factors based on <i>F</i>^2^ are statistically about twice as large
as those based on <i>F</i>, and <i>R</i>- factors based on ALL data will be
even larger.
;
_reflns_number_total     3619
_reflns_number_gt     2787
_reflns_threshold_expression     I>2\s(I)
_refine_ls_structure_factor_coef     Fsqd
_refine_ls_matrix_type     full
_refine_ls_R_factor_all     0.0940
_refine_ls_R_factor_gt     0.0661
_refine_ls_wR_factor_gt     0.1515
_refine_ls_wR_factor_ref     0.1921
_refine_ls_goodness_of_fit_ref     1.005
_refine_ls_restrained_S_all     1.005
_refine_ls_number_reflns     3619
_refine_ls_number_parameters     253
_refine_ls_number_restraints     0
_refine_ls_hydrogen_treatment     constr
_refine_ls_weighting_scheme     calc
_refine_ls_weighting_details
                'calc w=1/[\s^2^(Fo^2^)+(0.06P)^2^+6P] where P=(Fo^2^+2Fc^2^)/3'
_atom_sites_solution_hydrogens     geom
_atom_sites_solution_primary     direct
_atom_sites_solution_secondary     difmap
_refine_ls_shift/su_max     0.000
_refine_ls_shift/su_mean     0.000
_refine_diff_density_max     0.660
_refine_diff_density_min     -0.575
_refine_ls_extinction_method     none
_refine_ls_extinction_coef     ?
loop_
    _atom_type_symbol
    _atom_type_description
    _atom_type_scat_dispersion_real
    _atom_type_scat_dispersion_imag
    _atom_type_scat_source
    'C' 'C' 0.0033 0.0016
                         'International Tables Vol C Tables 4.2.6.8 and 6.1.1.4'
    'H' 'H' 0.0000 0.0000
                         'International Tables Vol C Tables 4.2.6.8 and 6.1.1.4'
    'O' 'O' 0.0106 0.0060
                         'International Tables Vol C Tables 4.2.6.8 and 6.1.1.4'
    'Cl' 'Cl' 0.1484 0.1585
                         'International Tables Vol C Tables 4.2.6.8 and 6.1.1.4'
_computing_data_collection     'CAD-4 Software (Enraf--Nonius, 1989)'
_computing_cell_refinement     'CAD-4 Software (Enraf--Nonius, 1989)'
_computing_data_reduction     'XCAD4 (Harms, 1993)'
_computing_structure_solution     'SHELXS97 (Sheldrick, 2008)'
_computing_structure_refinement     'SHELXL97 (Sheldrick, 2008)'
_computing_molecular_graphics     'SHELXTL (Sheldrick, 2008)'
_computing_publication_material     'SHELXTL (Sheldrick, 2008)'
loop_
    _atom_site_type_symbol
    _atom_site_label
    _atom_site_fract_x
    _atom_site_fract_y
    _atom_site_fract_z
    _atom_site_U_iso_or_equiv
    _atom_site_adp_type
    _atom_site_calc_flag
    _atom_site_refinement_flags
    _atom_site_occupancy
    _atom_site_disorder_assembly
    _atom_site_disorder_group
    Cl Cl1 0.3758(2) 0.1746(2) 0.61309(16) 0.0752(6) Uani d . 1 . .
    Cl Cl2 0.0143(2) -0.07268(16) 0.83090(14) 0.0527(4) Uani d . 1 . .
    Cl Cl3 0.4819(2) 0.4713(2) 0.81185(19) 0.0761(6) Uani d . 1 . .
    Cl Cl4 0.25830(19) 0.20039(18) 1.01117(12) 0.0524(4) Uani d . 1 . .
    Cl Cl5 -0.2014(3) 0.5682(2) 0.53637(17) 0.0788(6) Uani d . 1 . .
    Cl Cl6 -0.7475(2) -0.30216(19) 0.73595(17) 0.0653(5) Uani d . 1 . .
    O O1 0.0754(6) -0.0161(5) 0.6230(4) 0.0625(12) Uani d . 1 . .
    O O2 0.2265(5) 0.4901(4) 0.9419(4) 0.0574(11) Uani d . 1 . .
    C C1 0.2697(7) 0.2059(7) 0.7168(5) 0.0444(13) Uani d . 1 . .
    C C2 0.1230(7) 0.0867(6) 0.7046(4) 0.0409(13) Uani d . 1 . .
    C C3 0.0404(6) 0.1008(6) 0.8037(4) 0.0365(11) Uani d . 1 . .
    C C4 0.1223(7) 0.2309(6) 0.9110(4) 0.0382(12) Uani d . 1 . .
    C C5 0.2210(6) 0.3667(6) 0.8877(4) 0.0384(12) Uani d . 1 . .
    C C6 0.3165(6) 0.3339(6) 0.8013(5) 0.0422(13) Uani d . 1 . .
    C C7 -0.0468(6) 0.2385(6) 0.9327(4) 0.0385(12) Uani d . 1 . .
    H H7A -0.0851 0.1819 0.9806 0.046 Uiso calc R 1 . .
    H H7B -0.0580 0.3389 0.9577 0.046 Uiso calc R 1 . .
    C C8 -0.1175(6) 0.1593(6) 0.8105(4) 0.0337(11) Uani d . 1 . .
    C C9 -0.1295(6) 0.2656(6) 0.7408(4) 0.0360(11) Uani d . 1 . .
    C C10 -0.1477(7) 0.2165(6) 0.6274(5) 0.0449(13) Uani d . 1 . .
    H H10A -0.1463 0.1193 0.5932 0.054 Uiso calc R 1 . .
    C C11 -0.1680(9) 0.3087(7) 0.5634(5) 0.0554(16) Uani d . 1 . .
    H H11A -0.1766 0.2747 0.4876 0.067 Uiso calc R 1 . .
    C C12 -0.1752(7) 0.4491(6) 0.6133(5) 0.0445(13) Uani d . 1 . .
    C C13 -0.1599(7) 0.5022(6) 0.7252(5) 0.0452(13) Uani d . 1 . .
    H H13A -0.1630 0.5991 0.7585 0.054 Uiso calc R 1 . .
    C C14 -0.1399(7) 0.4087(6) 0.7877(5) 0.0459(14) Uani d . 1 . .
    H H14A -0.1332 0.4432 0.8633 0.055 Uiso calc R 1 . .
    C C15 -0.2792(6) 0.0423(6) 0.7864(4) 0.0341(11) Uani d . 1 . .
    C C16 -0.3207(7) -0.0869(6) 0.6989(5) 0.0441(13) Uani d . 1 . .
    H H16A -0.2506 -0.1029 0.6505 0.053 Uiso calc R 1 . .
    C C17 -0.4660(7) -0.1935(7) 0.6820(5) 0.0493(14) Uani d . 1 . .
    H H17A -0.4930 -0.2801 0.6229 0.059 Uiso calc R 1 . .
    C C18 -0.5684(7) -0.1687(6) 0.7538(5) 0.0431(13) Uani d . 1 . .
    C C19 -0.5304(7) -0.0393(7) 0.8409(5) 0.0487(14) Uani d . 1 . .
    H H19A -0.6005 -0.0232 0.8893 0.058 Uiso calc R 1 . .
    C C20 -0.3883(7) 0.0644(6) 0.8548(4) 0.0421(13) Uani d . 1 . .
    H H20A -0.3642 0.1527 0.9122 0.050 Uiso calc R 1 . .
loop_
    _atom_site_aniso_label
    _atom_site_aniso_U_11
    _atom_site_aniso_U_22
    _atom_site_aniso_U_33
    _atom_site_aniso_U_12
    _atom_site_aniso_U_13
    _atom_site_aniso_U_23
    Cl1 0.0764(12) 0.0926(14) 0.0673(11) 0.0278(10) 0.0554(10) 0.0190(10)
    Cl2 0.0647(10) 0.0394(8) 0.0665(10) 0.0226(7) 0.0264(8) 0.0234(7)
    Cl3 0.0535(10) 0.0653(11) 0.1098(16) 0.0045(8) 0.0405(10) 0.0250(10)
    Cl4 0.0565(9) 0.0623(9) 0.0436(8) 0.0229(7) 0.0147(6) 0.0167(7)
    Cl5 0.1310(18) 0.0587(10) 0.0781(12) 0.0495(11) 0.0479(12) 0.0402(10)
    Cl6 0.0518(9) 0.0553(10) 0.0947(13) 0.0112(7) 0.0326(9) 0.0267(9)
    O1 0.080(3) 0.054(3) 0.049(3) 0.019(2) 0.038(2) -0.003(2)
    O2 0.069(3) 0.037(2) 0.064(3) 0.014(2) 0.032(2) 0.003(2)
    C1 0.050(3) 0.052(3) 0.043(3) 0.025(3) 0.031(3) 0.015(3)
    C2 0.048(3) 0.049(3) 0.039(3) 0.030(3) 0.026(2) 0.014(3)
    C3 0.048(3) 0.034(3) 0.036(3) 0.019(2) 0.023(2) 0.011(2)
    C4 0.047(3) 0.034(3) 0.035(3) 0.013(2) 0.018(2) 0.005(2)
    C5 0.036(3) 0.038(3) 0.039(3) 0.010(2) 0.014(2) 0.005(2)
    C6 0.032(3) 0.047(3) 0.052(3) 0.014(2) 0.015(2) 0.017(3)
    C7 0.047(3) 0.048(3) 0.029(3) 0.023(2) 0.019(2) 0.011(2)
    C8 0.042(3) 0.038(3) 0.031(2) 0.021(2) 0.021(2) 0.012(2)
    C9 0.044(3) 0.035(3) 0.040(3) 0.020(2) 0.026(2) 0.014(2)
    C10 0.067(4) 0.037(3) 0.040(3) 0.028(3) 0.023(3) 0.010(2)
    C11 0.091(5) 0.045(3) 0.044(3) 0.033(3) 0.034(3) 0.016(3)
    C12 0.047(3) 0.036(3) 0.058(4) 0.014(2) 0.023(3) 0.018(3)
    C13 0.055(3) 0.025(3) 0.055(3) 0.013(2) 0.023(3) 0.005(2)
    C14 0.060(4) 0.039(3) 0.046(3) 0.021(3) 0.031(3) 0.010(2)
    C15 0.041(3) 0.035(3) 0.031(3) 0.012(2) 0.015(2) 0.013(2)
    C16 0.048(3) 0.043(3) 0.044(3) 0.015(2) 0.029(3) 0.006(2)
    C17 0.046(3) 0.042(3) 0.054(4) 0.011(3) 0.019(3) 0.003(3)
    C18 0.038(3) 0.047(3) 0.051(3) 0.014(2) 0.013(2) 0.022(3)
    C19 0.049(3) 0.057(4) 0.054(3) 0.024(3) 0.035(3) 0.021(3)
    C20 0.050(3) 0.043(3) 0.039(3) 0.020(3) 0.021(2) 0.011(2)
_geom_special_details
;
All e.s.d.'s (except the e.s.d. in the dihedral angle between two l.s. planes)
are estimated using the full covariance matrix. The cell e.s.d.'s are taken
into account individually in the estimation of e.s.d.'s in distances, angles
and torsion angles; correlations between e.s.d.'s in cell parameters are only
used when they are defined by crystal symmetry. An approximate (isotropic)
treatment of cell e.s.d.'s is used for estimating e.s.d.'s involving l.s.
planes.
;
loop_
    _geom_bond_atom_site_label_1
    _geom_bond_atom_site_label_2
    _geom_bond_site_symmetry_2
    _geom_bond_distance
    _geom_bond_publ_flag
    Cl1 C1 . 1.712(5) ?
    Cl2 C3 . 1.779(5) ?
    Cl3 C6 . 1.693(6) ?
    Cl4 C4 . 1.766(6) ?
    Cl5 C12 . 1.740(6) ?
    Cl6 C18 . 1.734(6) ?
    O1 C2 . 1.190(7) ?
    O2 C5 . 1.200(6) ?
    C1 C6 . 1.354(8) ?
    C1 C2 . 1.478(8) ?
    C2 C3 . 1.528(7) ?
    C3 C4 . 1.560(7) ?
    C3 C8 . 1.596(7) ?
    C4 C5 . 1.526(7) ?
    C4 C7 . 1.540(7) ?
    C5 C6 . 1.474(7) ?
    C7 C8 . 1.532(7) ?
    C7 H7A . 0.9700 ?
    C7 H7B . 0.9700 ?
    C8 C15 . 1.534(7) ?
    C8 C9 . 1.545(7) ?
    C9 C14 . 1.384(7) ?
    C9 C10 . 1.385(7) ?
    C10 C11 . 1.390(8) ?
    C10 H10A . 0.9300 ?
    C11 C12 . 1.359(8) ?
    C11 H11A . 0.9300 ?
    C12 C13 . 1.372(8) ?
    C13 C14 . 1.385(8) ?
    C13 H13A . 0.9300 ?
    C14 H14A . 0.9300 ?
    C15 C20 . 1.382(7) ?
    C15 C16 . 1.383(7) ?
    C16 C17 . 1.393(8) ?
    C16 H16A . 0.9300 ?
    C17 C18 . 1.370(8) ?
    C17 H17A . 0.9300 ?
    C18 C19 . 1.383(8) ?
    C19 C20 . 1.365(8) ?
    C19 H19A . 0.9300 ?
    C20 H20A . 0.9300 ?
loop_
    _geom_angle_atom_site_label_1
    _geom_angle_atom_site_label_2
    _geom_angle_atom_site_label_3
    _geom_angle_site_symmetry_1
    _geom_angle_site_symmetry_3
    _geom_angle
    _geom_angle_publ_flag
    C6 C1 C2 . . 123.4(5) ?
    C6 C1 Cl1 . . 121.3(5) ?
    C2 C1 Cl1 . . 115.2(4) ?
    O1 C2 C1 . . 121.5(5) ?
    O1 C2 C3 . . 122.3(5) ?
    C1 C2 C3 . . 116.1(5) ?
    C2 C3 C4 . . 118.3(5) ?
    C2 C3 C8 . . 123.0(4) ?
    C4 C3 C8 . . 86.8(4) ?
    C2 C3 Cl2 . . 106.0(3) ?
    C4 C3 Cl2 . . 110.3(4) ?
    C8 C3 Cl2 . . 111.5(3) ?
    C5 C4 C7 . . 115.4(4) ?
    C5 C4 C3 . . 112.4(4) ?
    C7 C4 C3 . . 88.4(4) ?
    C5 C4 Cl4 . . 103.3(4) ?
    C7 C4 Cl4 . . 118.9(4) ?
    C3 C4 Cl4 . . 118.7(4) ?
    O2 C5 C6 . . 123.6(5) ?
    O2 C5 C4 . . 121.0(5) ?
    C6 C5 C4 . . 115.2(5) ?
    C1 C6 C5 . . 122.0(5) ?
    C1 C6 Cl3 . . 122.7(4) ?
    C5 C6 Cl3 . . 115.2(4) ?
    C8 C7 C4 . . 89.8(4) ?
    C8 C7 H7A . . 113.7 ?
    C4 C7 H7A . . 113.7 ?
    C8 C7 H7B . . 113.7 ?
    C4 C7 H7B . . 113.7 ?
    H7A C7 H7B . . 110.9 ?
    C7 C8 C15 . . 114.9(4) ?
    C7 C8 C9 . . 114.1(4) ?
    C15 C8 C9 . . 109.7(4) ?
    C7 C8 C3 . . 87.4(4) ?
    C15 C8 C3 . . 117.2(4) ?
    C9 C8 C3 . . 112.1(4) ?
    C14 C9 C10 . . 117.1(5) ?
    C14 C9 C8 . . 121.3(5) ?
    C10 C9 C8 . . 121.2(5) ?
    C9 C10 C11 . . 121.7(5) ?
    C9 C10 H10A . . 119.1 ?
    C11 C10 H10A . . 119.1 ?
    C12 C11 C10 . . 119.0(6) ?
    C12 C11 H11A . . 120.5 ?
    C10 C11 H11A . . 120.5 ?
    C11 C12 C13 . . 121.4(5) ?
    C11 C12 Cl5 . . 120.6(5) ?
    C13 C12 Cl5 . . 118.0(4) ?
    C12 C13 C14 . . 118.8(5) ?
    C12 C13 H13A . . 120.6 ?
    C14 C13 H13A . . 120.6 ?
    C9 C14 C13 . . 121.9(5) ?
    C9 C14 H14A . . 119.0 ?
    C13 C14 H14A . . 119.0 ?
    C20 C15 C16 . . 117.9(5) ?
    C20 C15 C8 . . 119.4(5) ?
    C16 C15 C8 . . 122.6(4) ?
    C15 C16 C17 . . 121.0(5) ?
    C15 C16 H16A . . 119.5 ?
    C17 C16 H16A . . 119.5 ?
    C18 C17 C16 . . 119.0(5) ?
    C18 C17 H17A . . 120.5 ?
    C16 C17 H17A . . 120.5 ?
    C17 C18 C19 . . 120.9(5) ?
    C17 C18 Cl6 . . 119.6(5) ?
    C19 C18 Cl6 . . 119.5(4) ?
    C20 C19 C18 . . 119.0(5) ?
    C20 C19 H19A . . 120.5 ?
    C18 C19 H19A . . 120.5 ?
    C19 C20 C15 . . 122.0(5) ?
    C19 C20 H20A . . 119.0 ?
    C15 C20 H20A . . 119.0 ?
loop_
    _geom_torsion_atom_site_label_1
    _geom_torsion_atom_site_label_2
    _geom_torsion_atom_site_label_3
    _geom_torsion_atom_site_label_4
    _geom_torsion_site_symmetry_1
    _geom_torsion_site_symmetry_2
    _geom_torsion_site_symmetry_3
    _geom_torsion_site_symmetry_4
    _geom_torsion
    _geom_torsion_publ_flag
    C6 C1 C2 O1 . . . . 171.0(6) ?
    Cl1 C1 C2 O1 . . . . -6.9(8) ?
    C6 C1 C2 C3 . . . . -11.0(8) ?
    Cl1 C1 C2 C3 . . . . 171.1(4) ?
    O1 C2 C3 C4 . . . . 173.7(5) ?
    C1 C2 C3 C4 . . . . -4.3(7) ?
    O1 C2 C3 C8 . . . . -80.5(7) ?
    C1 C2 C3 C8 . . . . 101.6(6) ?
    O1 C2 C3 Cl2 . . . . 49.4(7) ?
    C1 C2 C3 Cl2 . . . . -128.6(4) ?
    C2 C3 C4 C5 . . . . 29.4(6) ?
    C8 C3 C4 C5 . . . . -96.7(4) ?
    Cl2 C3 C4 C5 . . . . 151.6(4) ?
    C2 C3 C4 C7 . . . . 146.4(5) ?
    C8 C3 C4 C7 . . . . 20.3(4) ?
    Cl2 C3 C4 C7 . . . . -91.5(4) ?
    C2 C3 C4 Cl4 . . . . -91.2(5) ?
    C8 C3 C4 Cl4 . . . . 142.7(4) ?
    Cl2 C3 C4 Cl4 . . . . 30.9(5) ?
    C7 C4 C5 O2 . . . . 44.0(7) ?
    C3 C4 C5 O2 . . . . 143.4(5) ?
    Cl4 C4 C5 O2 . . . . -87.4(6) ?
    C7 C4 C5 C6 . . . . -140.6(5) ?
    C3 C4 C5 C6 . . . . -41.2(6) ?
    Cl4 C4 C5 C6 . . . . 88.0(5) ?
    C2 C1 C6 C5 . . . . -1.7(9) ?
    Cl1 C1 C6 C5 . . . . 176.1(4) ?
    C2 C1 C6 Cl3 . . . . -178.1(4) ?
    Cl1 C1 C6 Cl3 . . . . -0.3(8) ?
    O2 C5 C6 C1 . . . . -155.5(6) ?
    C4 C5 C6 C1 . . . . 29.3(8) ?
    O2 C5 C6 Cl3 . . . . 21.2(8) ?
    C4 C5 C6 Cl3 . . . . -154.1(4) ?
    C5 C4 C7 C8 . . . . 93.0(5) ?
    C3 C4 C7 C8 . . . . -21.1(4) ?
    Cl4 C4 C7 C8 . . . . -143.4(4) ?
    C4 C7 C8 C15 . . . . 139.6(4) ?
    C4 C7 C8 C9 . . . . -92.5(5) ?
    C4 C7 C8 C3 . . . . 20.7(4) ?
    C2 C3 C8 C7 . . . . -142.4(5) ?
    C4 C3 C8 C7 . . . . -20.4(4) ?
    Cl2 C3 C8 C7 . . . . 90.1(4) ?
    C2 C3 C8 C15 . . . . 100.7(6) ?
    C4 C3 C8 C15 . . . . -137.3(4) ?
    Cl2 C3 C8 C15 . . . . -26.7(5) ?
    C2 C3 C8 C9 . . . . -27.4(7) ?
    C4 C3 C8 C9 . . . . 94.6(4) ?
    Cl2 C3 C8 C9 . . . . -154.9(4) ?
    C7 C8 C9 C14 . . . . -25.0(7) ?
    C15 C8 C9 C14 . . . . 105.5(6) ?
    C3 C8 C9 C14 . . . . -122.4(5) ?
    C7 C8 C9 C10 . . . . 162.0(5) ?
    C15 C8 C9 C10 . . . . -67.4(6) ?
    C3 C8 C9 C10 . . . . 64.7(7) ?
    C14 C9 C10 C11 . . . . 2.9(9) ?
    C8 C9 C10 C11 . . . . 176.2(6) ?
    C9 C10 C11 C12 . . . . -2.1(10) ?
    C10 C11 C12 C13 . . . . 1.2(10) ?
    C10 C11 C12 Cl5 . . . . -179.7(5) ?
    C11 C12 C13 C14 . . . . -1.2(9) ?
    Cl5 C12 C13 C14 . . . . 179.7(5) ?
    C10 C9 C14 C13 . . . . -3.0(9) ?
    C8 C9 C14 C13 . . . . -176.2(5) ?
    C12 C13 C14 C9 . . . . 2.2(9) ?
    C7 C8 C15 C20 . . . . 34.1(7) ?
    C9 C8 C15 C20 . . . . -96.0(5) ?
    C3 C8 C15 C20 . . . . 134.7(5) ?
    C7 C8 C15 C16 . . . . -145.2(5) ?
    C9 C8 C15 C16 . . . . 84.8(6) ?
    C3 C8 C15 C16 . . . . -44.6(7) ?
    C20 C15 C16 C17 . . . . -1.8(9) ?
    C8 C15 C16 C17 . . . . 177.4(5) ?
    C15 C16 C17 C18 . . . . 0.0(9) ?
    C16 C17 C18 C19 . . . . 1.0(9) ?
    C16 C17 C18 Cl6 . . . . -178.5(5) ?
    C17 C18 C19 C20 . . . . -0.1(9) ?
    Cl6 C18 C19 C20 . . . . 179.4(5) ?
    C18 C19 C20 C15 . . . . -1.8(9) ?
    C16 C15 C20 C19 . . . . 2.8(8) ?
    C8 C15 C20 C19 . . . . -176.5(5) ?
data_global
_journal_date_recd_electronic     2008-09-24
_journal_date_accepted     2008-09-26
_journal_name_full     'Acta Crystallographica, Section E'
_journal_year     2008
_journal_volume     64
_journal_issue     11
_journal_page_first     o2151
_journal_page_last     o2151
_journal_paper_category     QO
_journal_coeditor_code     BT2797
_publ_contact_author_name     'Dr Huayou Hu'
_publ_contact_author_address
;
School of Chemistry and Chemical Engineering
Southeast University
Nanjing, 211189
China
;
_publ_contact_author_email     huayouhu@seu.edu.cn
_publ_contact_author_fax     86-25-83595068
_publ_contact_author_phone     86-25-83595068
_publ_section_title
;
1,3,4,6-Tetrachloro-7,7-bis(4-chlorophenyl)bicyclo[4.2.0]oct-3-ene-2,5-dione
;
loop_
    _publ_author_name
    _publ_author_address
    'Hu, Huayou'
;
School of Chemistry and Chemical Engineering
Southeast University
Nanjing 211189
People's Republic of China
;
    'Li, Lei'
;
School of Chemistry and Chemical Engineering
Southeast University
Nanjing 211189
People's Republic of China
;
    'Ji, Jun-Feng'
;
School of Chemistry and Chemical Engineering
Southeast University
Nanjing 211189
People's Republic of China
;
    'Shen, Zhi-Guo'
;
School of Chemistry and Chemical Engineering
Southeast University
Nanjing 211189
People's Republic of China
;
