# Supplementary material for: 1,3,4,6-Tetra­chloro-7,7-bis­(4-chloro­phen­yl)bicyclo­[4.2.0]oct-3-ene-2,5-dione
Source: Acta Crystallogr Sect E Struct Rep Online. 2008 Oct 22;64(Pt 11):o2151. doi: 10.1107/S1600536808031139 (PMC2959757; doi:10.1107/S1600536808031139)
Supplement: Supplementary file 2 [file e-64-o2151-Isup2.hkl]

# 
# h,k,l, Fc-squared, Fo-squared, sigma(Fo-squared) and status flag 
# 
data_I
_shelx_title ' X in P-1' 
_shelx_refln_list_code          4 
_shelx_F_calc_maximum      157.02 
_exptl_crystal_F_000       496.00 
_reflns_d_resolution_high  0.8322 
 
loop_ 
 _symmetry_equiv_pos_as_xyz 
 'x, y, z' 
 '-x, -y, -z' 
 
_cell_length_a     8.6710 
_cell_length_b     9.6850 
_cell_length_c    12.8640 
_cell_angle_alpha 105.490 
_cell_angle_beta   97.110 
_cell_angle_gamma 102.680 
 
_shelx_F_squared_multiplier     1.000 
 
loop_ 
 _refln_index_h 
 _refln_index_k 
 _refln_index_l 
 _refln_F_squared_calc 
 _refln_F_squared_meas 
 _refln_F_squared_sigma 
 _refln_observed_status 
   1   0   0     1246.38     1480.10     23.66 o 
   3   0   0     1301.01     1375.45      9.31 o 
   4   0   0     1378.19     1502.71     11.19 o 
   5   0   0        1.10        5.52      2.04 o 
   6   0   0        1.56        7.90      1.78 o 
   7   0   0       30.16       31.29      3.11 o 
   8   0   0      444.83      569.41     10.79 o 
   9   0   0        7.82       13.21      3.45 o 
 -10   1   0        7.00       13.04      3.39 o 
  -9   1   0        1.66        1.09      2.74 o 
  -8   1   0        7.58       12.43      2.92 o 
  -7   1   0      137.03      137.34      4.91 o 
  -6   1   0       58.35       56.83      3.23 o 
  -5   1   0        0.73        0.69      1.82 o 
  -4   1   0      105.43      108.96      3.34 o 
  -3   1   0     4672.10     4191.28     63.66 o 
  -2   1   0       81.03      130.12      2.44 o 
  -1   1   0     1863.02     2030.80     26.87 o 
   0   1   0      297.13      415.29      3.14 o 
   1   1   0        5.37        7.98      0.71 o 
   2   1   0    11339.00    10384.81     87.35 o 
   3   1   0     9377.75     8388.63     91.64 o 
   4   1   0      408.94      468.70      6.56 o 
   5   1   0        1.62        5.13      1.78 o 
   6   1   0      139.19      147.25      4.81 o 
   7   1   0      157.01      180.77      5.89 o 
   8   1   0       70.36       57.75      4.53 o 
   9   1   0        6.11       17.01      3.18 o 
 -10   2   0       15.83       20.46      3.74 o 
  -9   2   0       63.20       64.71      4.52 o 
  -8   2   0       14.73       17.12      3.15 o 
  -7   2   0      658.43      831.55     11.58 o 
  -6   2   0      598.43      523.54      8.51 o 
  -5   2   0       28.88       24.23      2.11 o 
  -4   2   0      937.67     1132.75      9.49 o 
  -3   2   0     1234.59     1281.12      8.71 o 
  -1   2   0      814.36     1089.47      6.37 o 
   0   2   0       76.71      113.29      1.32 o 
   1   2   0      341.70      399.27      4.10 o 
   2   2   0     2877.84     2775.03     47.89 o 
   3   2   0       73.92       78.82      2.74 o 
   4   2   0        4.07        1.54      1.54 o 
   5   2   0       56.80       75.52      3.39 o 
   6   2   0      613.45      695.87     10.08 o 
   7   2   0        8.19       18.96      2.97 o 
   8   2   0       85.20       91.65      5.19 o 
   9   2   0       38.58       27.68      4.21 o 
 -10   3   0       39.22       26.16      3.74 o 
  -9   3   0        6.93        8.75      2.92 o 
  -8   3   0      281.51      306.52      7.96 o 
  -7   3   0       76.17       78.78      4.21 o 
  -6   3   0        4.01       10.39      1.99 o 
  -5   3   0       44.78       49.69      2.76 o 
  -4   3   0       35.20       32.86      1.75 o 
  -3   3   0      213.16      302.83      4.54 o 
  -2   3   0      477.30      634.78      5.95 o 
  -1   3   0     2981.24     2693.18     44.46 o 
   0   3   0     3239.68     2914.58     41.43 o 
   1   3   0      216.06      235.99      3.51 o 
   2   3   0      683.38      836.68      7.34 o 
   3   3   0      985.19     1169.71      9.71 o 
   4   3   0      113.56      165.10      4.32 o 
   5   3   0        0.58        3.96      1.80 o 
   6   3   0       44.10       36.93      3.26 o 
   7   3   0        0.77        4.92      2.18 o 
   8   3   0        1.76        0.37      2.91 o 
 -10   4   0       53.53       55.48      4.92 o 
  -9   4   0      600.64      613.96     12.09 o 
  -8   4   0        9.35        7.70      2.84 o 
  -7   4   0      145.03      136.15      5.22 o 
  -6   4   0      291.85      286.27      6.30 o 
  -5   4   0     3113.14     3035.58     18.44 o 
  -4   4   0      944.87      950.62      9.36 o 
  -3   4   0        0.60        1.78      0.99 o 
  -2   4   0      309.09      347.74      4.95 o 
  -1   4   0     4744.26     4053.17     60.85 o 
   0   4   0     1111.23     1241.70     10.17 o 
   1   4   0     2668.82     2355.19     47.41 o 
   2   4   0      240.89      334.92      5.03 o 
   3   4   0     1694.91     1802.51     12.90 o 
   4   4   0       47.77       58.71      3.09 o 
   5   4   0      171.55      208.90      5.58 o 
   6   4   0        1.46        0.71      2.47 o 
   7   4   0       77.67       89.02      5.00 o 
   8   4   0       17.23       26.79      4.11 o 
 -10   5   0        1.01        3.53      3.53 o 
  -9   5   0       60.10       49.19      5.04 o 
  -8   5   0      121.95      119.35      5.43 o 
  -7   5   0       27.28       20.27      2.87 o 
  -6   5   0      747.73      725.31     10.70 o 
  -5   5   0        0.83        0.80      2.00 o 
  -4   5   0     1183.97     1035.25     10.63 o 
  -3   5   0      446.03      415.35      6.46 o 
  -2   5   0        1.23        0.58      1.34 o 
  -1   5   0      242.92      326.89      5.25 o 
   0   5   0       14.45       24.96      1.26 o 
   1   5   0        4.13        5.73      1.31 o 
   2   5   0      205.29      188.52      4.58 o 
   3   5   0        3.65        6.75      2.15 o 
   4   5   0       16.48       20.92      2.51 o 
   5   5   0        8.93       18.58      2.72 o 
   6   5   0        0.00        3.47      2.43 o 
   7   5   0        3.42        2.45      3.33 o 
  -9   6   0        0.63        1.10      3.75 o 
  -8   6   0        2.87        3.93      3.06 o 
  -7   6   0      838.75      766.77     12.83 o 
  -6   6   0      480.53      430.52      9.16 o 
  -5   6   0       67.54       69.12      3.69 o 
  -4   6   0        0.15        0.79      1.80 o 
  -3   6   0     1030.39     1055.88     10.97 o 
  -2   6   0      184.30      164.21      4.56 o 
  -1   6   0      304.25      330.05      5.96 o 
   0   6   0        1.37        1.97      1.22 o 
   1   6   0     2011.19     2073.10     14.77 o 
   2   6   0      107.37      112.51      4.43 o 
   3   6   0      106.82      116.09      4.45 o 
   4   6   0        9.56        9.48      2.16 o 
   5   6   0       46.47       57.80      3.88 o 
   6   6   0       25.76       38.41      3.77 o 
  -9   7   0       12.71       12.03      4.24 o 
  -8   7   0      105.34      104.30      6.50 o 
  -7   7   0       81.83       92.19      5.55 o 
  -6   7   0        8.72       11.44      3.30 o 
  -5   7   0        0.90        1.27      2.52 o 
  -4   7   0      328.32      329.41      7.33 o 
  -3   7   0      362.22      359.59      7.34 o 
  -2   7   0      533.68      520.65      8.46 o 
  -1   7   0       34.12       32.86      2.95 o 
   0   7   0      334.25      337.82      4.81 o 
   1   7   0        0.53        4.63      2.57 o 
   2   7   0        0.07        0.67      2.53 o 
   3   7   0       96.94      121.00      4.85 o 
   4   7   0       39.32       49.05      3.87 o 
   5   7   0        0.01        1.01      2.88 o 
   6   7   0        9.98       15.67      3.41 o 
  -8   8   0       15.19       15.91      4.54 o 
  -7   8   0        0.02        0.48      3.60 o 
  -6   8   0      358.50      381.61     10.00 o 
  -5   8   0      542.84      527.10     10.86 o 
  -4   8   0      401.92      382.55      8.81 o 
  -3   8   0       20.63       19.19      3.06 o 
  -2   8   0       52.16       51.36      3.77 o 
  -1   8   0      281.28      273.76      7.09 o 
   0   8   0      706.15      582.23    357.79 o 
   1   8   0      376.48      381.20      8.24 o 
   2   8   0       43.03       53.88      4.02 o 
   3   8   0       59.54       60.69      4.48 o 
   4   8   0       38.99       47.94      4.45 o 
   5   8   0        9.46        8.18      4.10 o 
  -8   9   0       51.05       49.51      5.76 o 
  -7   9   0       10.76        0.25      4.97 o 
  -6   9   0       20.42       11.77      4.71 o 
  -5   9   0       20.68       30.85      4.05 o 
  -4   9   0        6.97        3.70      3.27 o 
  -3   9   0       30.50       31.40      3.60 o 
  -2   9   0       39.67        1.65      2.69 o 
  -1   9   0        0.02        0.61      2.61 o 
   0   9   0       12.62       14.34      2.61 o 
   1   9   0       19.31       11.66      3.58 o 
   2   9   0       16.60       12.42      3.65 o 
   3   9   0        0.15        2.14      3.39 o 
  -6  10   0        1.29        1.71      4.64 o 
  -5  10   0        5.90       12.65      3.98 o 
  -4  10   0       33.61       27.71      4.77 o 
  -3  10   0        0.46        2.88      3.99 o 
  -2  10   0       33.70       32.48      4.55 o 
  -1  10   0        1.30        4.63      3.16 o 
   0  10   0       40.72       44.26      3.60 o 
   1  10   0        6.98        0.60      3.15 o 
   2  10   0       46.82       48.65      5.70 o 
  -4  11   0       33.22       13.28      5.45 o 
  -3  11   0       90.38       90.77      6.95 o 
  -2  11   0       17.14       16.50      4.75 o 
  -1  11   0        3.96        9.02      4.18 o 
   0 -11   1       11.03       10.34      9.04 o 
   1 -11   1       71.90       79.68      7.13 o 
   2 -11   1        0.04        4.41      4.67 o 
   3 -11   1        5.46        7.15      5.11 o 
   4 -11   1       64.22       57.81      6.66 o 
   5 -11   1        0.81        2.90      4.47 o 
  -2 -10   1       39.91       67.16      6.45 o 
  -1 -10   1       89.86      108.19      7.87 o 
   0 -10   1        1.18        0.92      7.19 o 
   1 -10   1       11.54       13.73      4.16 o 
   2 -10   1      112.03      132.57      6.73 o 
   3 -10   1       49.05       53.64      4.97 o 
   4 -10   1      153.77      179.64      7.36 o 
   5 -10   1        0.44        1.48      3.95 o 
   6 -10   1      123.82      134.96      7.97 o 
   7 -10   1      366.46      399.00     14.03 o 
  -4  -9   1      146.62      192.08      8.45 o 
  -3  -9   1        1.82       15.50      3.82 o 
  -2  -9   1        8.25        7.76      4.21 o 
  -1  -9   1       37.36       41.45      4.33 o 
   0  -9   1      523.98      584.15      8.43 o 
   1  -9   1        0.18        4.98      3.17 o 
   2  -9   1      111.09      123.20      5.76 o 
   3  -9   1      122.53      108.42      5.68 o 
   4  -9   1      415.24      405.52      9.98 o 
   5  -9   1      311.20      302.27      9.34 o 
   6  -9   1       63.56       50.92      5.86 o 
   7  -9   1        0.13        1.41      4.51 o 
   8  -9   1       26.96       33.82      6.52 o 
  -5  -8   1        1.70        2.14      3.57 o 
  -4  -8   1        9.11       12.21      3.76 o 
  -3  -8   1      325.26      347.00      8.86 o 
  -2  -8   1       10.56       10.66      2.67 o 
  -1  -8   1       40.12       46.48      4.20 o 
   0  -8   1      303.16      352.26      5.99 o 
   1  -8   1      576.17      629.16     10.47 o 
   2  -8   1       92.07       81.70      4.31 o 
   3  -8   1      437.34      408.34      8.57 o 
   4  -8   1       26.04       29.38      3.57 o 
   5  -8   1        1.55        3.15      3.15 o 
   6  -8   1       14.03        7.67      4.20 o 
   7  -8   1       64.58       82.54      5.99 o 
   8  -8   1      158.23      190.03      9.41 o 
  -6  -7   1       14.44       20.98      3.39 o 
  -5  -7   1       38.13       36.39      4.06 o 
  -4  -7   1       77.33       81.26      4.59 o 
  -3  -7   1       60.05       65.65      4.04 o 
  -2  -7   1      117.45      126.91      5.34 o 
  -1  -7   1        1.30        0.19      2.54 o 
   0  -7   1     1028.24     1011.25      8.42 o 
   1  -7   1       58.11       53.66      3.31 o 
   2  -7   1       78.99       90.20      3.86 o 
   3  -7   1      291.61      262.71      6.21 o 
   4  -7   1      258.90      249.07      6.50 o 
   5  -7   1       16.83       26.29      3.31 o 
   6  -7   1       64.00       76.06      5.26 o 
   7  -7   1       39.57       32.82      4.47 o 
   8  -7   1        0.56        3.34      3.87 o 
   9  -7   1        1.76        4.75      4.75 o 
  -7  -6   1        2.45        6.34      2.72 o 
  -6  -6   1      134.55      130.60      5.53 o 
  -5  -6   1       55.51       57.53      3.77 o 
  -4  -6   1       47.88       51.47      3.39 o 
  -3  -6   1       72.22       73.77      3.67 o 
  -2  -6   1      406.82      442.62      7.57 o 
  -1  -6   1     1130.43     1211.46     11.61 o 
   0  -6   1        6.44        6.87      1.18 o 
   1  -6   1      590.21      651.93      8.14 o 
   2  -6   1        1.59        2.78      1.67 o 
   3  -6   1     2865.18     2815.87     17.70 o 
   4  -6   1       59.41       63.20      3.45 o 
   5  -6   1        0.65        3.71      2.40 o 
   6  -6   1      121.74      127.40      5.64 o 
   7  -6   1      387.91      498.30     10.72 o 
   8  -6   1      124.56      164.30      7.17 o 
   9  -6   1       10.57       18.79      3.89 o 
  -7  -5   1       22.42       24.62      3.98 o 
  -6  -5   1        8.90       12.22      2.39 o 
  -5  -5   1      431.21      476.09      8.32 o 
  -4  -5   1        4.56        6.69      2.17 o 
  -3  -5   1        1.38        2.40      1.71 o 
  -2  -5   1       12.74        9.62      1.58 o 
  -1  -5   1      940.54     1050.94      9.59 o 
   0  -5   1      122.86      139.07      3.30 o 
   1  -5   1        7.16        5.21      1.44 o 
   2  -5   1     1203.23     1195.19      9.77 o 
   3  -5   1     2180.08     2221.84     14.40 o 
   4  -5   1      108.03      124.42      4.14 o 
   5  -5   1      857.53      928.24     11.12 o 
   6  -5   1       83.38       70.83      4.06 o 
   7  -5   1       11.71        4.14      2.83 o 
   8  -5   1        1.51        1.11      3.10 o 
   9  -5   1        9.90       27.21      4.05 o 
  10  -5   1       34.25       42.49      5.65 o 
  -8  -4   1      371.36      359.94      8.74 o 
  -7  -4   1        5.87        3.01      2.38 o 
  -6  -4   1        2.18        2.95      1.80 o 
  -5  -4   1        0.01        0.50      1.85 o 
  -4  -4   1      779.51      866.32      9.76 o 
  -3  -4   1       21.39        4.36      1.74 o 
  -2  -4   1        4.16       16.27      1.77 o 
  -1  -4   1       44.96       46.71      2.13 o 
   0  -4   1     4142.44     3449.17     38.59 o 
   1  -4   1        1.65        5.98      1.27 o 
   2  -4   1        0.44        1.17      0.77 o 
   3  -4   1      105.89      126.42      3.47 o 
   4  -4   1      336.53      353.58      5.85 o 
   5  -4   1       48.01       56.52      3.01 o 
   6  -4   1       57.16       74.25      3.62 o 
   7  -4   1        1.10        1.01      2.44 o 
   8  -4   1       27.41       37.51      3.71 o 
   9  -4   1       53.64       61.42      5.41 o 
  10  -4   1       28.26       27.52      4.79 o 
  -9  -3   1       32.78       29.63      3.70 o 
  -8  -3   1        9.27       12.06      3.01 o 
  -7  -3   1        4.24       14.02      2.67 o 
  -6  -3   1      176.53      180.56      5.54 o 
  -5  -3   1      219.74      213.48      5.34 o 
  -4  -3   1     1102.52     1132.84     10.59 o 
  -3  -3   1     1229.27     1336.56     10.44 o 
  -2  -3   1       14.79        9.21      1.51 o 
  -1  -3   1      968.51     1122.65      7.73 o 
   0  -3   1      170.68      165.73      1.89 o 
   1  -3   1      168.80      231.24      3.38 o 
   2  -3   1     2114.29     2135.62     42.47 o 
   3  -3   1     1168.00     1289.46      9.30 o 
   4  -3   1       55.12       47.79      2.34 o 
   5  -3   1      968.17      993.60     10.18 o 
   6  -3   1      613.12      606.90      8.82 o 
   7  -3   1      102.87      119.15      4.81 o 
   8  -3   1      116.65      107.76      5.04 o 
   9  -3   1       10.17        7.80      3.51 o 
  10  -3   1       39.06       64.70      4.86 o 
  -9  -2   1        3.17        2.99      2.67 o 
  -8  -2   1        4.63       10.94      2.36 o 
  -7  -2   1      116.82      118.94      4.79 o 
  -6  -2   1     1299.64     1319.77     13.73 o 
  -5  -2   1       60.55       56.65      3.09 o 
  -4  -2   1      315.71      403.21      6.43 o 
  -3  -2   1      521.80      789.20      7.68 o 
  -2  -2   1      127.57      156.53      3.17 o 
  -1  -2   1        1.31        2.44      0.62 o 
   0  -2   1        8.03       12.62      0.54 o 
   1  -2   1     9890.24     9869.05     73.18 o 
   2  -2   1    15844.91    13708.29     95.93 o 
   3  -2   1      203.90      260.19      3.97 o 
   4  -2   1      149.35      130.73      3.28 o 
   5  -2   1      663.98      737.72      8.48 o 
   6  -2   1      511.99      551.88      8.19 o 
   7  -2   1      152.35      187.48      5.56 o 
   8  -2   1      127.84      143.14      5.36 o 
   9  -2   1      114.46      124.86      5.73 o 
  10  -2   1       30.93       56.16      4.77 o 
  -9  -1   1        0.05        4.50      2.83 o 
  -8  -1   1      138.62      137.08      5.52 o 
  -7  -1   1      150.16      160.00      5.46 o 
  -6  -1   1       31.59       35.29      2.98 o 
  -5  -1   1      598.61      644.22      8.78 o 
  -4  -1   1     3188.36     3086.89     64.27 o 
  -3  -1   1       83.76       75.38      2.58 o 
  -1  -1   1      633.82      906.40      5.23 o 
   0  -1   1      361.70      464.55      8.57 o 
   1  -1   1      537.18      674.91      4.13 o 
   2  -1   1     4788.79     4556.34     52.21 o 
   3  -1   1       41.25        0.42      0.82 o 
   4  -1   1     2281.37     1983.28     46.32 o 
   5  -1   1      451.20      465.94      6.78 o 
   6  -1   1       57.96       62.39      3.12 o 
   7  -1   1       38.93       45.58      3.26 o 
   8  -1   1       65.37       74.68      4.48 o 
   9  -1   1       10.31       21.21      3.57 o 
  10  -1   1        0.07        2.46      2.64 o 
 -10   0   1        1.10        1.14      3.26 o 
  -9   0   1       42.76        6.84      3.51 o 
  -8   0   1      233.31      236.60      6.89 o 
  -7   0   1       62.44       55.17      3.92 o 
  -6   0   1      363.44      391.98      7.44 o 
  -5   0   1     3414.49     3130.16     70.11 o 
  -4   0   1     1218.22     1314.13     10.90 o 
  -3   0   1      543.23      674.04      6.78 o 
  -2   0   1     4662.14     4454.11     54.88 o 
  -1   0   1      153.52      220.73      2.47 o 
   0   0   1      533.48      708.86     13.46 o 
   1   0   1      559.95      782.17      4.91 o 
   2   0   1      625.11      785.28      6.04 o 
   3   0   1      384.05      449.53      5.29 o 
   4   0   1     2775.15     2336.80     51.69 o 
   5   0   1      783.54      970.86      9.90 o 
   6   0   1        7.13        2.17      1.81 o 
   7   0   1        1.79        4.45      2.14 o 
   8   0   1        8.98       15.64      3.16 o 
   9   0   1       71.09       99.54      5.21 o 
 -10   1   1        0.59        0.00      2.75 o 
  -9   1   1        7.60       15.58      2.75 o 
  -8   1   1       51.42       56.17      3.85 o 
  -7   1   1        5.58       10.01      2.60 o 
  -6   1   1      146.22      145.21      4.77 o 
  -5   1   1      785.27      742.05      9.03 o 
  -4   1   1     1789.90     1989.60     12.89 o 
  -3   1   1     7973.21     6963.32     78.62 o 
  -2   1   1     1426.42     1392.46     29.49 o 
  -1   1   1     5192.01     5120.85     46.17 o 
   0   1   1     3361.42     3372.87     34.20 o 
   1   1   1      690.42      684.36      0.43 o 
   2   1   1       38.38       60.53      1.88 o 
   3   1   1     2931.47     2689.33     51.20 o 
   4   1   1      825.13      866.21      8.65 o 
   5   1   1      129.40      140.75      4.16 o 
   6   1   1      872.09      965.40     11.15 o 
   7   1   1      190.75      238.66      6.45 o 
   8   1   1       50.38       73.62      4.49 o 
   9   1   1       20.37       16.71      3.41 o 
 -10   2   1        3.61        5.09      3.08 o 
  -9   2   1      174.25      173.10      6.86 o 
  -8   2   1      688.50      595.45     10.63 o 
  -7   2   1      589.56      662.64     10.27 o 
  -6   2   1       54.12       61.89      3.47 o 
  -5   2   1       81.46       90.21      3.31 o 
  -4   2   1      513.33      478.87      6.42 o 
  -3   2   1     4700.57     4107.68     60.68 o 
  -2   2   1       79.22      113.76      2.49 o 
  -1   2   1        8.19       26.25      1.10 o 
   0   2   1       84.33      115.97      1.45 o 
   1   2   1     3605.06     3122.33      0.73 o 
   2   2   1       10.11        1.11      1.11 o 
   3   2   1     2686.92     2558.91      1.27 o 
   4   2   1      234.46      314.69      5.48 o 
   5   2   1       31.45       35.13      2.61 o 
   6   2   1       28.81       24.13      2.75 o 
   7   2   1       91.15      112.30      4.80 o 
   8   2   1        0.00        1.02      2.56 o 
   9   2   1        0.43        3.86      2.69 o 
 -10   3   1       23.63       18.64      4.04 o 
  -9   3   1       91.57      101.03      5.58 o 
  -8   3   1        4.19        5.87      2.43 o 
  -7   3   1        5.55        9.41      2.25 o 
  -6   3   1       57.26       53.43      3.13 o 
  -5   3   1       13.78       17.17      2.04 o 
  -4   3   1      319.56      320.39      5.40 o 
  -3   3   1      417.78      425.26      5.58 o 
  -2   3   1     2755.35     2801.18     49.64 o 
  -1   3   1    11219.96    10465.08     92.00 o 
   0   3   1       65.29       73.39      7.25 o 
   1   3   1       85.67        1.36      0.85 o 
   2   3   1      783.87      614.15      1.19 o 
   3   3   1     1020.87      815.74      1.18 o 
   4   3   1       79.37        2.01      1.51 o 
   5   3   1       16.53        0.50      2.01 o 
   6   3   1       15.36        2.18      2.18 o 
   7   3   1       93.83        2.53      2.53 o 
   8   3   1        1.15        2.69      3.02 o 
 -10   4   1       23.30       18.01      4.30 o 
  -9   4   1       52.89       60.86      5.25 o 
  -8   4   1       80.68       63.67      4.84 o 
  -7   4   1       19.29       14.27      2.85 o 
  -6   4   1      191.19      186.59      5.52 o 
  -5   4   1      770.32      744.71      9.61 o 
  -4   4   1      539.48      495.78      7.16 o 
  -3   4   1       17.08       32.00      1.98 o 
  -2   4   1       14.35        7.40      1.40 o 
  -1   4   1      231.71      299.73      4.73 o 
   0   4   1      957.21      807.49      5.90 o 
   1   4   1      518.04      387.50      1.30 o 
   2   4   1      175.07      133.83      1.61 o 
   3   4   1      209.02      172.17      1.60 o 
   4   4   1       39.74        0.65      1.61 o 
   5   4   1       90.56        1.96      1.96 o 
   6   4   1      167.96      204.24      6.10 o 
   7   4   1        5.91        6.80      3.15 o 
   8   4   1       56.51        2.98      2.98 o 
 -10   5   1       50.08       51.95      5.31 o 
  -9   5   1       20.87       30.23      4.56 o 
  -8   5   1       11.03       15.65      3.57 o 
  -7   5   1       47.94       51.74      4.33 o 
  -6   5   1      770.08      743.04     11.05 o 
  -5   5   1      338.39      274.09      1.86 o 
  -4   5   1       20.49        2.01      1.81 o 
  -3   5   1      612.92      645.62      8.34 o 
  -2   5   1      122.03      105.34      3.30 o 
  -1   5   1       80.49       88.58      2.93 o 
   0   5   1       51.49       30.40     20.22 o 
   1   5   1      290.83      231.44      1.46 o 
   2   5   1      391.09      342.42      1.74 o 
   3   5   1      282.90      219.81      1.58 o 
   4   5   1        4.71        5.41      1.90 o 
   5   5   1      311.65      251.56      1.93 o 
   6   5   1        0.15        0.81      2.60 o 
   7   5   1       20.15       34.36      3.76 o 
  -9   6   1       18.46       25.66      4.67 o 
  -8   6   1       12.15        8.22      4.23 o 
  -7   6   1       42.64       44.59      4.48 o 
  -6   6   1      444.62      435.22      9.33 o 
  -5   6   1       38.31       42.68      3.17 o 
  -4   6   1      256.00      289.09      6.74 o 
  -3   6   1      468.54      439.27      7.58 o 
  -2   6   1     1379.32     1406.69     12.74 o 
  -1   6   1      128.57      149.87      4.20 o 
   0   6   1        0.04        7.99      1.28 o 
   1   6   1       12.74       11.34      2.46 o 
   2   6   1     3305.60     3103.46      1.92 o 
   3   6   1        9.86        7.14      2.07 o 
   4   6   1        0.51        2.22      2.22 o 
   5   6   1        0.22        2.08      2.41 o 
   6   6   1       85.51      117.78      5.49 o 
  -9   7   1        1.01        3.01      4.37 o 
  -8   7   1        3.36        1.56      4.16 o 
  -7   7   1       46.40       64.86      5.12 o 
  -6   7   1      111.38      115.11      5.95 o 
  -5   7   1      111.46      110.82      5.42 o 
  -4   7   1      263.63      261.91      6.88 o 
  -3   7   1       11.62       15.58      2.83 o 
  -2   7   1      821.35      810.20     10.94 o 
  -1   7   1      315.16      310.72      7.09 o 
   0   7   1      890.89      777.67    470.25 o 
   1   7   1      407.39      425.04      7.98 o 
   2   7   1       18.01       28.17      2.80 o 
   3   7   1       10.36        2.11      2.11 o 
   4   7   1       66.22        5.79      2.57 o 
   5   7   1       49.64       62.03      4.66 o 
  -8   8   1       11.66        3.77      4.30 o 
  -7   8   1        8.21        8.06      4.28 o 
  -6   8   1       86.60       77.94      6.15 o 
  -5   8   1      275.21      249.06      8.05 o 
  -4   8   1        1.44        2.36      3.01 o 
  -3   8   1        0.15        4.78      2.29 o 
  -2   8   1      154.68      133.52      5.43 o 
  -1   8   1        2.27        2.90      2.90 o 
   0   8   1        1.74        4.52      2.09 o 
   1   8   1      118.20      111.23      5.13 o 
   2   8   1       26.28       24.81      3.42 o 
   3   8   1        1.36        2.16      3.00 o 
   4   8   1      105.13      136.63      6.22 o 
  -7   9   1       60.27       59.06      6.76 o 
  -6   9   1      133.71      132.72      7.08 o 
  -5   9   1       15.51       13.91      3.71 o 
  -4   9   1        7.72        2.22      3.12 o 
  -3   9   1      108.98      107.67      5.83 o 
  -2   9   1        3.21        0.63      3.14 o 
  -1   9   1       23.42       25.19      3.62 o 
   0   9   1       52.49       43.30     30.83 o 
   1   9   1       10.27       17.60      3.89 o 
   2   9   1       15.30       19.22      3.74 o 
   3   9   1        1.81        1.21      3.44 o 
  -6  10   1       11.77       10.89      5.06 o 
  -5  10   1       18.40       15.67      4.58 o 
  -4  10   1      125.00      119.96      7.19 o 
  -3  10   1      408.27      411.82     11.02 o 
  -2  10   1       46.39       57.96      5.45 o 
  -1  10   1        0.67        1.27      3.36 o 
   0  10   1        2.35        1.00      3.32 o 
   1  10   1       65.41       81.16      5.78 o 
   0 -11   2       18.77       19.70      9.53 o 
   1 -11   2       13.40       12.34      5.65 o 
   2 -11   2      392.81      421.47     13.00 o 
   3 -11   2      209.44      248.82     10.13 o 
   4 -11   2        2.73        5.60      4.34 o 
   5 -11   2       20.56       17.89      5.00 o 
  -2 -10   2        0.98        4.63      4.40 o 
  -1 -10   2      151.59      204.61      8.54 o 
   0 -10   2       57.88       67.70      4.23 o 
   1 -10   2      134.71      133.20      7.40 o 
   2 -10   2        5.34        0.24      4.01 o 
   3 -10   2       90.07       75.15      5.63 o 
   4 -10   2       28.00       33.57      4.52 o 
   5 -10   2      113.66      110.02      6.45 o 
   6 -10   2       18.08       14.77      5.28 o 
   7 -10   2        0.00        0.28      4.66 o 
  -4  -9   2       21.67       27.45      4.94 o 
  -3  -9   2      142.16      207.53      7.87 o 
  -2  -9   2       38.52       49.58      4.72 o 
  -1  -9   2        0.51        1.54      3.51 o 
   0  -9   2        5.38        8.38      6.65 o 
   1  -9   2        6.24       11.68      3.75 o 
   2  -9   2       90.21       75.58      5.02 o 
   3  -9   2        0.14        3.06      3.06 o 
   4  -9   2       31.65       29.36      4.26 o 
   5  -9   2      327.36      336.87      9.45 o 
   6  -9   2       79.54       66.77      5.70 o 
   7  -9   2        5.48        2.57      4.64 o 
   8  -9   2        7.58       11.70      4.52 o 
  -5  -8   2       13.99        0.71      3.55 o 
  -4  -8   2       92.09      115.53      5.57 o 
  -3  -8   2       22.08       22.95      3.47 o 
  -2  -8   2      157.25      154.71      5.97 o 
  -1  -8   2      846.84      958.12     13.22 o 
   0  -8   2       17.09       11.06      2.46 o 
   1  -8   2        2.55        1.85      2.86 o 
   2  -8   2       57.32       50.13      3.66 o 
   3  -8   2      335.47      330.06      7.85 o 
   4  -8   2       71.07       65.79      4.53 o 
   5  -8   2      105.89       82.01      5.00 o 
   6  -8   2      155.01      167.31      7.05 o 
   7  -8   2      207.19      215.52      8.51 o 
   8  -8   2        5.95       13.27      4.25 o 
  -6  -7   2       35.10       39.11      4.24 o 
  -5  -7   2       15.84       14.77      3.23 o 
  -4  -7   2      116.61      125.49      5.28 o 
  -3  -7   2      323.33      376.10      7.98 o 
  -2  -7   2      223.31      248.39      6.52 o 
  -1  -7   2        0.06        2.85      2.46 o 
   0  -7   2       58.41       69.85      2.97 o 
   1  -7   2      253.13      255.89      5.94 o 
   2  -7   2        4.19        0.19      2.33 o 
   3  -7   2      206.67      222.23      5.91 o 
   4  -7   2      119.47      133.38      5.09 o 
   5  -7   2      982.74      968.06     13.06 o 
   6  -7   2      680.97      675.89     12.05 o 
   7  -7   2      164.31      192.32      7.32 o 
   8  -7   2       16.00       23.18      4.21 o 
   9  -7   2       17.97       15.47      4.52 o 
  -7  -6   2       26.15       15.72      3.24 o 
  -6  -6   2      113.46      137.61      5.77 o 
  -5  -6   2        2.11        0.66      1.98 o 
  -4  -6   2      161.30      157.29      5.27 o 
  -3  -6   2      130.51      108.62      4.35 o 
  -2  -6   2      317.64      303.67      6.05 o 
  -1  -6   2      248.34      275.58      5.58 o 
   0  -6   2       85.87       81.70      5.08 o 
   1  -6   2       23.47       16.00      1.84 o 
   2  -6   2       41.78       51.30      2.73 o 
   3  -6   2      251.68      291.84      6.09 o 
   4  -6   2       44.71       41.73      3.10 o 
   5  -6   2        6.88       10.00      2.50 o 
   6  -6   2       34.22       48.71      3.80 o 
   7  -6   2       87.32       92.32      5.14 o 
   8  -6   2      168.76      154.32      6.53 o 
   9  -6   2        1.01        1.32      3.74 o 
  -8  -5   2       10.55       16.97      3.13 o 
  -7  -5   2       85.49      102.72      5.15 o 
  -6  -5   2        4.97        3.39      1.93 o 
  -5  -5   2       54.14       55.86      3.47 o 
  -4  -5   2      901.49      908.31     10.80 o 
  -3  -5   2      504.44      479.65      7.39 o 
  -2  -5   2      583.08      584.94      7.50 o 
  -1  -5   2      622.59      649.65      7.53 o 
   0  -5   2     1614.25     1661.02      8.03 o 
   1  -5   2     1186.05     1238.04      9.91 o 
   2  -5   2        0.04        0.20      1.39 o 
   3  -5   2       99.84      111.52      3.64 o 
   4  -5   2      325.87      397.47      6.81 o 
   5  -5   2       42.16       40.60      2.98 o 
   6  -5   2        3.16        1.79      2.17 o 
   7  -5   2       53.33       62.08      3.99 o 
   8  -5   2       69.01       55.89      4.44 o 
   9  -5   2        8.80        6.91      3.25 o 
  -8  -4   2        5.26        5.56      3.08 o 
  -7  -4   2       24.44       27.39      3.23 o 
  -6  -4   2      241.20      204.18      5.81 o 
  -5  -4   2       12.05        8.49      2.04 o 
  -4  -4   2      671.17      693.17      8.84 o 
  -3  -4   2      100.08      108.32      3.35 o 
  -2  -4   2     1629.91     1891.97     12.11 o 
  -1  -4   2     2934.82     2483.63     49.23 o 
   0  -4   2      157.47      209.09      2.55 o 
   1  -4   2      470.39      528.92      5.80 o 
   2  -4   2      301.98      356.45      5.11 o 
   3  -4   2       20.10       25.62      1.81 o 
   4  -4   2       95.62       92.07      3.26 o 
   5  -4   2        7.67       11.23      1.86 o 
   6  -4   2       25.04       29.40      2.61 o 
   7  -4   2       21.24       24.09      2.62 o 
   8  -4   2        1.91        3.01      2.64 o 
   9  -4   2      344.24      408.59      9.81 o 
  10  -4   2       25.55       21.19      4.13 o 
  -9  -3   2       64.03       61.59      4.42 o 
  -8  -3   2       81.39       86.06      4.69 o 
  -7  -3   2       10.16        4.05      2.53 o 
  -6  -3   2        5.91        3.49      2.26 o 
  -5  -3   2      265.15      256.39      5.73 o 
  -4  -3   2       84.80       86.77      3.30 o 
  -3  -3   2      323.62      362.62      5.45 o 
  -2  -3   2    10533.51     9728.77     97.32 o 
  -1  -3   2      228.97      291.86      3.97 o 
   0  -3   2     1638.27     1907.69    192.00 o 
   1  -3   2      155.45      187.10      3.29 o 
   2  -3   2     5638.67     5655.81     70.34 o 
   3  -3   2       36.56       77.14      2.51 o 
   4  -3   2      353.93      457.30      6.21 o 
   5  -3   2      172.56      164.69      4.29 o 
   6  -3   2     1729.60     1717.09     14.36 o 
   7  -3   2      135.94      156.66      5.14 o 
   8  -3   2       16.15       11.01      2.31 o 
   9  -3   2        0.03        5.86      2.66 o 
  10  -3   2       19.00       27.37      4.03 o 
  -9  -2   2        9.65        3.70      3.06 o 
  -8  -2   2       37.66       39.41      3.24 o 
  -7  -2   2      126.46      114.04      4.81 o 
  -6  -2   2      189.25      167.82      5.18 o 
  -5  -2   2       52.44       44.75      2.87 o 
  -4  -2   2      188.96      220.42      4.75 o 
  -3  -2   2        0.17        3.50      1.24 o 
  -2  -2   2       38.76       36.61      1.67 o 
  -1  -2   2       42.66       74.95      1.85 o 
   0  -2   2      852.76     1005.22      4.14 o 
   1  -2   2        2.07        0.44      0.67 o 
   2  -2   2     6752.19     6130.11      1.00 o 
   3  -2   2        0.17        8.36      1.11 o 
   4  -2   2       11.21        9.15      1.44 o 
   5  -2   2     1350.96     1350.62     11.24 o 
   6  -2   2        0.14        1.73      1.56 o 
   7  -2   2       18.09       24.34      2.73 o 
   8  -2   2       22.76       30.33      3.24 o 
   9  -2   2      123.30      157.47      6.43 o 
  10  -2   2        3.84        1.00      3.00 o 
  -9  -1   2      338.34      345.10      8.69 o 
  -8  -1   2        1.04        2.52      2.70 o 
  -7  -1   2      251.80      237.17      6.39 o 
  -6  -1   2      216.99      233.74      5.87 o 
  -5  -1   2      522.91      530.22      7.73 o 
  -4  -1   2      486.02      514.93      6.84 o 
  -3  -1   2      781.27      822.32      7.53 o 
  -2  -1   2       30.46       30.07      1.36 o 
   0  -1   2     1951.41      510.64    965.14 o 
   1  -1   2     1324.73     1123.07      0.43 o 
   2  -1   2      111.94       88.93      0.41 o 
   3  -1   2      810.72      801.32      6.92 o 
   4  -1   2      130.07      142.64      3.49 o 
   5  -1   2      298.63      275.19      5.28 o 
   6  -1   2        7.67        7.70      1.88 o 
   7  -1   2      160.32      138.56      2.02 o 
   8  -1   2      207.83      259.73      6.97 o 
   9  -1   2        2.54        9.01      2.95 o 
 -10   0   2       10.87       17.05      3.55 o 
  -9   0   2       19.22       13.47      3.24 o 
  -8   0   2        2.54        5.65      2.45 o 
  -7   0   2     1908.04     1797.50     16.86 o 
  -6   0   2        1.89        4.11      2.05 o 
  -5   0   2      284.38      311.06      6.03 o 
  -4   0   2      712.95      593.46      1.33 o 
  -3   0   2      612.30      674.73      6.72 o 
  -2   0   2     8191.79     6900.64     70.36 o 
  -1   0   2        1.28       33.52      1.27 o 
   0   0   2     6710.42     6524.98     77.58 o 
   1   0   2     1432.00     1531.69     29.63 o 
   2   0   2       97.29      103.25      2.36 o 
   3   0   2      412.35      390.02      5.11 o 
   4   0   2      880.98      988.05      8.99 o 
   5   0   2      721.22      875.47      9.43 o 
   6   0   2      245.35      261.98      5.91 o 
   7   0   2       82.32       88.39      4.30 o 
   8   0   2       73.31       96.29      4.56 o 
   9   0   2        0.01        2.24      2.41 o 
 -10   1   2       51.64       57.66      4.31 o 
  -9   1   2       36.37       40.90      4.16 o 
  -8   1   2       10.17        9.27      2.97 o 
  -7   1   2     1537.48     1524.91     15.88 o 
  -6   1   2       10.07       11.22      2.37 o 
  -5   1   2      615.20      699.28      8.92 o 
  -4   1   2      271.11      329.90      5.50 o 
  -3   1   2     3882.61     3213.11     54.84 o 
  -2   1   2      680.35      902.16      6.56 o 
  -1   1   2     7517.01     6938.22     60.60 o 
   0   1   2      858.10     1152.60      7.23 o 
   1   1   2    14739.25    12839.39     88.65 o 
   2   1   2       14.14       19.37      1.34 o 
   3   1   2        3.53        1.29      0.92 o 
   4   1   2      655.95      627.94      7.35 o 
   5   1   2     1198.26     1245.68     11.34 o 
   6   1   2        1.31        0.82      2.15 o 
   7   1   2      205.06      261.07      6.68 o 
   8   1   2        2.94        9.79      2.57 o 
   9   1   2       25.68       52.27      4.10 o 
 -10   2   2        0.06        4.62      3.46 o 
  -9   2   2       15.02       11.13      3.44 o 
  -8   2   2       99.76      100.77      5.31 o 
  -7   2   2       30.30       24.84      3.33 o 
  -6   2   2     1570.26     1557.33     14.64 o 
  -5   2   2      302.37      282.53      5.80 o 
  -4   2   2        0.01        2.72      1.47 o 
  -3   2   2      156.94      178.61      3.47 o 
  -2   2   2     1561.90     1822.34      9.72 o 
  -1   2   2     1088.42     1399.37      8.36 o 
   0   2   2     4027.58     3670.26     48.75 o 
   1   2   2      763.77      930.78      6.84 o 
   2   2   2      699.28      569.77      1.38 o 
   3   2   2      558.27      655.84      7.07 o 
   4   2   2      383.94      426.57      6.44 o 
   5   2   2       39.21       40.52      2.60 o 
   6   2   2        4.04       13.71      2.26 o 
   7   2   2       11.57       11.53      2.41 o 
   8   2   2       58.01       70.83      4.44 o 
 -10   3   2        0.20        2.77      3.84 o 
  -9   3   2      144.71      158.62      7.58 o 
  -8   3   2      116.76      152.75      6.35 o 
  -7   3   2      104.19       84.26      4.57 o 
  -6   3   2      322.56      308.44      7.03 o 
  -5   3   2        9.79       22.99      2.53 o 
  -4   3   2     2941.27     3051.20     16.60 o 
  -3   3   2     1759.49     1987.76     12.09 o 
  -2   3   2     3673.61     3286.22     56.50 o 
  -1   3   2     1658.23     2004.90     11.18 o 
   0   3   2      104.44       94.57      6.65 o 
   2   3   2        5.81        6.46      1.29 o 
   3   3   2      733.81      540.49      1.58 o 
   4   3   2       89.35        1.42      1.73 o 
   5   3   2       72.83        0.15      2.05 o 
   6   3   2       36.61       47.01      3.31 o 
   7   3   2      161.86      217.01      6.62 o 
   8   3   2       26.70        0.32      2.66 o 
 -10   4   2       38.08       34.56      5.38 o 
  -9   4   2       15.10       25.43      4.58 o 
  -8   4   2        0.64        0.25      2.71 o 
  -7   4   2        0.64        1.17      2.81 o 
  -6   4   2      125.89       98.31      2.00 o 
  -5   4   2     1550.14     1484.88      2.10 o 
  -4   4   2        0.28        1.00      1.82 o 
  -3   4   2     1109.07     1135.55     10.13 o 
  -2   4   2     2206.61     2722.11     14.92 o 
  -1   4   2      908.31     1154.17      9.44 o 
   0   4   2        2.10        6.61      0.78 o 
   1   4   2      341.97      422.63      5.76 o 
   2   4   2      298.86      287.26      5.15 o 
   3   4   2      752.85      852.13      9.24 o 
   4   4   2      666.97      681.38      8.91 o 
   5   4   2       80.58        2.16      2.16 o 
   6   4   2      177.23      134.23      2.48 o 
   7   4   2        2.88        0.31      2.48 o 
 -10   5   2       20.63       32.70      5.27 o 
  -9   5   2       62.68       68.36      6.18 o 
  -8   5   2      382.97      441.64     11.28 o 
  -7   5   2       24.61       26.50      4.10 o 
  -6   5   2        1.30        1.58      2.48 o 
  -5   5   2        6.23        8.49      2.12 o 
  -4   5   2      477.78      508.59      7.93 o 
  -3   5   2        4.75       15.75      1.99 o 
  -2   5   2      130.80      110.46      3.51 o 
  -1   5   2      294.05      393.85      6.26 o 
   0   5   2     1975.36     2051.41      9.66 o 
   1   5   2      683.99      665.93      2.08 o 
   2   5   2      180.81      130.72      1.24 o 
   3   5   2       20.42        1.37      1.98 o 
   4   5   2        0.68        0.91      2.13 o 
   5   5   2       30.93        0.76      2.29 o 
   6   5   2       48.39        2.00      2.61 o 
   7   5   2       13.68       30.88      3.84 o 
  -9   6   2       45.49       44.07      5.93 o 
  -8   6   2       62.15       62.25      5.59 o 
  -7   6   2       49.55        0.99      3.23 o 
  -6   6   2        3.33        2.76      2.76 o 
  -5   6   2        0.60        6.72      2.38 o 
  -4   6   2        7.79        7.88      2.48 o 
  -3   6   2      829.74      855.94     10.66 o 
  -2   6   2       13.36       14.77      2.53 o 
  -1   6   2      552.83      574.14      8.46 o 
   0   6   2       67.45       66.65      2.37 o 
   1   6   2       94.21        1.62      1.62 o 
   2   6   2       12.86       43.17      3.30 o 
   3   6   2        0.73        0.15      2.00 o 
   4   6   2      140.93      103.04      2.44 o 
   5   6   2       17.59        1.53      2.29 o 
   6   6   2        2.08        1.22      2.59 o 
  -9   7   2      114.08      110.19      8.83 o 
  -8   7   2       35.04       28.65      5.24 o 
  -7   7   2       19.98       36.03      4.86 o 
  -6   7   2      407.93      364.15      9.96 o 
  -5   7   2      296.21      255.30      8.01 o 
  -4   7   2      315.69      295.93      7.64 o 
  -3   7   2       79.04       78.66      4.31 o 
  -2   7   2      259.31      278.87      6.90 o 
  -1   7   2      295.64      343.18      7.51 o 
   0   7   2        2.14        1.66      1.66 o 
   1   7   2      236.18      211.96      2.18 o 
   2   7   2       83.34        1.61      2.91 o 
   3   7   2        5.35        2.36      2.36 o 
   4   7   2        4.52        0.62      2.63 o 
   5   7   2       85.90        2.75      2.75 o 
  -8   8   2       45.49       46.39      6.25 o 
  -7   8   2      844.40      764.20     16.08 o 
  -6   8   2      147.54      152.01      7.34 o 
  -5   8   2        1.67        6.21      3.45 o 
  -4   8   2       40.94       40.52      3.72 o 
  -3   8   2      392.88      364.92      8.64 o 
  -2   8   2      175.03      173.46      6.09 o 
  -1   8   2      293.79      347.20      8.14 o 
   0   8   2        3.93        2.50      6.08 o 
   1   8   2       15.87        2.98      2.27 o 
   2   8   2       10.96        2.84      2.84 o 
   3   8   2        0.42        0.16      2.90 o 
   4   8   2        0.93        1.72      2.51 o 
  -7   9   2      134.64      135.71      9.52 o 
  -6   9   2       10.46       10.14      4.81 o 
  -5   9   2       31.39       35.27      4.29 o 
  -4   9   2       82.04       78.17      5.68 o 
  -3   9   2        0.18        5.68      3.49 o 
  -2   9   2       11.08       14.51      4.21 o 
  -1   9   2        0.04        3.42      3.42 o 
   0   9   2      345.65      283.73    177.64 o 
   1   9   2      266.52      226.49      2.73 o 
   2   9   2        2.34        4.85      3.11 o 
  -6  10   2       10.29        9.69      4.72 o 
  -5  10   2        4.20        4.45      4.20 o 
  -4  10   2       13.56       17.24      4.97 o 
  -3  10   2       20.48        9.31      4.77 o 
  -2  10   2       36.60       29.93      4.59 o 
  -1  10   2       47.77       64.83      5.44 o 
   0  10   2        0.29        1.02      4.77 o 
   0 -11   3        3.05        5.53      4.29 o 
   1 -11   3        5.90       10.90      4.31 o 
   2 -11   3        4.00        6.33      5.06 o 
   3 -11   3       50.25       71.20      6.59 o 
   4 -11   3       56.68       50.80      5.89 o 
   5 -11   3       20.64       12.37      5.54 o 
  -3 -10   3        0.08        7.20      4.36 o 
  -2 -10   3       39.81       39.82      4.98 o 
  -1 -10   3       11.13       16.48      4.17 o 
   0 -10   3      312.19      340.42      7.39 o 
   1 -10   3      304.32      290.50     10.36 o 
   2 -10   3      280.57      308.78      9.41 o 
   3 -10   3       13.65       12.07      4.02 o 
   4 -10   3       30.04       29.33      4.36 o 
   5 -10   3        1.45        2.45      3.93 o 
   6 -10   3       52.32       78.42      6.51 o 
   7 -10   3        9.12       15.86      4.86 o 
  -4  -9   3       11.42       18.24      4.51 o 
  -3  -9   3       12.25        9.19      4.09 o 
  -2  -9   3       57.10       61.30      4.43 o 
  -1  -9   3      197.08      225.52      7.53 o 
   0  -9   3       75.78       86.08      3.99 o 
   1  -9   3      417.02      477.72     10.25 o 
   2  -9   3        4.96        4.17      3.30 o 
   3  -9   3       54.68       56.32      4.73 o 
   4  -9   3        2.46        3.20      3.43 o 
   5  -9   3       48.38       72.45      5.10 o 
   6  -9   3        0.18        5.92      3.08 o 
   7  -9   3       40.58       56.41      5.57 o 
   8  -9   3        7.18        2.22      4.69 o 
  -5  -8   3       10.09        7.32      3.58 o 
  -4  -8   3        6.69        9.47      3.15 o 
  -3  -8   3        2.10        4.99      3.26 o 
  -2  -8   3       17.91       11.01      3.54 o 
  -1  -8   3       13.69       17.21      3.80 o 
   0  -8   3      109.37       91.41      3.29 o 
   1  -8   3     2232.31     2195.61     18.81 o 
   2  -8   3      422.65      406.87      8.64 o 
   3  -8   3       45.21       44.97      3.86 o 
   4  -8   3      489.34      524.99     10.21 o 
   5  -8   3       75.94       92.43      5.30 o 
   6  -8   3       98.46      112.17      6.06 o 
   7  -8   3       16.37       14.17      4.11 o 
   8  -8   3       17.33       25.32      4.42 o 
  -6  -7   3       36.64       33.19      4.00 o 
  -5  -7   3        0.37        1.38      2.94 o 
  -4  -7   3        0.89        6.57      2.67 o 
  -3  -7   3        5.04       10.19      2.91 o 
  -2  -7   3     1039.08     1068.37     12.81 o 
  -1  -7   3      170.55      157.07      4.90 o 
   0  -7   3      172.00      180.47      8.32 o 
   1  -7   3       32.98       34.71      2.98 o 
   2  -7   3      818.35      773.71     10.33 o 
   3  -7   3     1913.49     1922.91     16.72 o 
   4  -7   3      769.46      757.29     11.05 o 
   5  -7   3        0.51        2.95      2.95 o 
   6  -7   3       29.19       33.90      4.03 o 
   7  -7   3       64.60       65.60      5.14 o 
   8  -7   3       12.60       28.41      3.90 o 
   9  -7   3       50.66       56.45      5.88 o 
  -7  -6   3        7.98        4.16      3.03 o 
  -6  -6   3      202.46      171.22      6.12 o 
  -5  -6   3        4.45        6.63      2.55 o 
  -4  -6   3      455.50      414.14      7.99 o 
  -3  -6   3      306.19      290.39      6.38 o 
  -2  -6   3      172.16      159.33      4.49 o 
  -1  -6   3       83.14       90.27      3.72 o 
   0  -6   3      961.49      959.93      7.20 o 
   1  -6   3     2643.69     2701.74     16.77 o 
   2  -6   3      474.08      480.25      7.34 o 
   3  -6   3      103.76      107.71      4.04 o 
   4  -6   3      404.61      375.15      7.44 o 
   5  -6   3     1511.80     1571.30     15.36 o 
   6  -6   3       19.93       14.52      2.79 o 
   7  -6   3       37.07       37.39      3.80 o 
   8  -6   3       60.87       61.38      5.03 o 
   9  -6   3        3.78       13.10      3.42 o 
  -8  -5   3       15.13       10.12      3.27 o 
  -7  -5   3       12.74       10.88      3.08 o 
  -6  -5   3        5.62        3.52      2.51 o 
  -5  -5   3       55.49       52.05      3.26 o 
  -4  -5   3       16.34       15.38      2.27 o 
  -3  -5   3       36.82       34.28      2.50 o 
  -2  -5   3      909.08      940.72      9.86 o 
  -1  -5   3      418.61      509.26      6.83 o 
   0  -5   3     2684.23     2802.39     10.74 o 
   1  -5   3      150.14      144.77      3.63 o 
   2  -5   3        4.53        3.77      1.39 o 
   3  -5   3      305.04      344.68      6.16 o 
   4  -5   3     1939.19     2184.13     15.63 o 
   5  -5   3      133.80      152.91      4.71 o 
   6  -5   3       21.20       22.69      2.79 o 
   7  -5   3        6.05        2.98      2.61 o 
   8  -5   3      121.29      151.51      5.97 o 
   9  -5   3        0.16        2.61      2.98 o 
  -8  -4   3       55.40       43.14      3.71 o 
  -7  -4   3       44.47       46.19      3.69 o 
  -6  -4   3        0.16        3.29      2.43 o 
  -5  -4   3      381.82      339.58      6.91 o 
  -4  -4   3      258.59      246.48      5.51 o 
  -3  -4   3        5.12        6.72      1.73 o 
  -2  -4   3      177.62      168.32      4.00 o 
  -1  -4   3      947.29     1042.62      8.75 o 
   0  -4   3      246.44      266.71    158.23 o 
   1  -4   3      975.49     1199.75      8.96 o 
   2  -4   3     1915.31     2241.36     12.90 o 
   3  -4   3     1495.27     1269.15      1.75 o 
   4  -4   3     1672.90     1590.41      1.83 o 
   5  -4   3       26.25       36.04      2.47 o 
   6  -4   3        8.33        6.81      2.10 o 
   7  -4   3      391.76      414.81      8.02 o 
   8  -4   3       13.46       22.82      2.96 o 
   9  -4   3        4.28        6.59      3.12 o 
  -9  -3   3        3.62        7.56      2.89 o 
  -8  -3   3        0.04        2.38      2.71 o 
  -7  -3   3      223.23      239.50      6.70 o 
  -6  -3   3       73.89       54.11      3.46 o 
  -5  -3   3      176.21      175.94      5.10 o 
  -4  -3   3       50.71       53.46      2.80 o 
  -3  -3   3     3122.47     2907.72     60.92 o 
  -2  -3   3      593.13      724.08      7.30 o 
  -1  -3   3     2648.50     2649.85     47.09 o 
   0  -3   3       18.08       16.94      0.80 o 
   1  -3   3        8.66        0.81      0.81 o 
   2  -3   3     1888.60     1645.83      1.00 o 
   3  -3   3       41.65        0.55      1.10 o 
   4  -3   3      115.40       95.29      1.38 o 
   5  -3   3      156.78      139.82      1.68 o 
   6  -3   3       54.99       45.00      2.83 o 
   7  -3   3        0.79        1.50      1.83 o 
   8  -3   3       24.76       16.35      2.98 o 
   9  -3   3        1.61        0.16      2.78 o 
  -9  -2   3        0.21        2.72      2.72 o 
  -8  -2   3      197.94      197.22      6.64 o 
  -7  -2   3       54.80       50.31      3.38 o 
  -6  -2   3      138.12      138.43      5.14 o 
  -5  -2   3     1487.38     1603.72     14.20 o 
  -4  -2   3      592.55      633.26      8.17 o 
  -3  -2   3     1462.23     1586.04     11.06 o 
  -2  -2   3      762.73      853.16      7.26 o 
  -1  -2   3     1431.10     1757.38      9.05 o 
   0  -2   3     9821.27     9091.49     56.19 o 
   1  -2   3    24655.83    22767.59    126.83 o 
   3  -2   3     1685.48     1388.85      1.23 o 
   4  -2   3       27.77        1.01      1.19 o 
   5  -2   3      629.99      661.17      7.97 o 
   6  -2   3      118.46      114.77      4.08 o 
   7  -2   3       30.41       31.74      2.58 o 
   8  -2   3       13.27       23.57      3.02 o 
   9  -2   3       63.54      113.34      5.02 o 
  -9  -1   3       40.65       56.26      4.55 o 
  -8  -1   3       24.84       28.07      3.29 o 
  -7  -1   3        3.20        1.29      2.36 o 
  -6  -1   3      220.40      212.72      6.08 o 
  -5  -1   3     2217.55     2062.91     15.88 o 
  -4  -1   3       93.18       81.32      3.06 o 
  -3  -1   3     2026.10     2148.00     12.56 o 
  -2  -1   3      335.57      418.63      4.85 o 
  -1  -1   3     4681.50     4561.83      0.85 o 
   0  -1   3      735.40      961.62      4.05 o 
   1  -1   3      491.64      682.33      5.22 o 
   3  -1   3     1311.04      982.81      0.91 o 
   4  -1   3       35.78       34.96      1.91 o 
   5  -1   3      447.66      459.52      6.85 o 
   6  -1   3        2.48        4.70      1.94 o 
   7  -1   3      117.12      122.84      4.59 o 
   8  -1   3        2.62        2.17      2.34 o 
   9  -1   3       15.92       12.02      2.58 o 
 -10   0   3      128.65      111.88      6.66 o 
  -9   0   3        2.33        0.82      2.87 o 
  -8   0   3       45.41       39.32      3.82 o 
  -7   0   3       62.19       64.28      4.96 o 
  -6   0   3     1223.20     1208.52     13.45 o 
  -5   0   3      489.66      538.70      8.06 o 
  -4   0   3      859.77      883.78      9.25 o 
  -3   0   3      424.36      442.87      5.75 o 
  -2   0   3     3667.28     3399.77     52.72 o 
  -1   0   3       53.95       60.65      1.66 o 
   0   0   3      431.19      575.27     13.57 o 
   1   0   3      463.95      415.63      1.08 o 
   2   0   3     3175.94     2736.98     48.25 o 
   3   0   3      748.11      499.73      1.11 o 
   4   0   3       35.89        0.17      1.57 o 
   6   0   3      354.83      227.72      1.92 o 
   7   0   3        5.86       11.09      2.18 o 
   8   0   3        8.24       15.74      2.60 o 
   9   0   3       16.77       25.93      3.28 o 
 -10   1   3        1.58        4.09      4.09 o 
  -9   1   3       10.92        7.12      3.57 o 
  -8   1   3      147.85      147.04      6.64 o 
  -7   1   3     1258.82     1308.64     15.83 o 
  -6   1   3      214.39      206.65      5.94 o 
  -5   1   3        3.57        3.38      1.58 o 
  -4   1   3      209.44      263.01      5.14 o 
  -3   1   3      828.27      897.64      7.96 o 
  -2   1   3     1446.16     1739.57      9.82 o 
  -1   1   3     1010.00     1214.49      7.41 o 
   0   1   3     4726.67     4676.72     44.07 o 
   1   1   3     2279.93     2432.16     42.02 o 
   2   1   3      258.06      226.12      1.06 o 
   3   1   3      398.30      406.46      5.49 o 
   4   1   3        0.24        0.99      1.32 o 
   5   1   3       86.38       88.96      3.36 o 
   6   1   3       11.85       14.39      2.19 o 
   7   1   3        0.90        2.00      2.31 o 
   8   1   3        3.84        0.60      2.71 o 
   9   1   3       15.21       33.57      3.66 o 
 -10   2   3       24.97       41.84      5.32 o 
  -9   2   3      194.47      229.26      8.83 o 
  -8   2   3      901.36      875.25     14.53 o 
  -7   2   3       21.58       18.80      3.58 o 
  -6   2   3      152.39      146.53      5.04 o 
  -5   2   3      107.23      123.87      4.21 o 
  -4   2   3     8126.61     6436.98     93.38 o 
  -3   2   3     1134.99     1259.84      9.56 o 
  -2   2   3      330.63      389.88      4.92 o 
  -1   2   3      829.84     1014.15      7.81 o 
   0   2   3     4121.49     1043.80   1885.71 o 
   1   2   3      558.98      496.38      1.00 o 
   2   2   3      475.03      554.91      6.02 o 
   3   2   3       55.43        0.16      1.43 o 
   4   2   3     1061.80      891.49      1.40 o 
   5   2   3       98.15       91.34      3.54 o 
   6   2   3       75.54       81.82      3.81 o 
   7   2   3        2.01        2.56      2.26 o 
   8   2   3       26.45       37.44      3.71 o 
 -10   3   3      168.88      182.25      9.81 o 
  -9   3   3      162.78      198.98      8.50 o 
  -8   3   3        0.19        3.06      3.06 o 
  -7   3   3      308.58      326.91      8.25 o 
  -6   3   3      138.13      132.67      5.05 o 
  -5   3   3     1405.44     1433.51     13.47 o 
  -3   3   3      107.69      112.14      3.34 o 
  -2   3   3      256.63      289.51      4.74 o 
  -1   3   3        9.80       19.13      1.57 o 
   0   3   3     3293.10     3280.24     39.40 o 
   1   3   3      161.06      126.74      0.96 o 
   2   3   3      710.15      750.25      7.60 o 
   3   3   3      111.09      116.12      3.48 o 
   4   3   3      141.25      153.13      4.49 o 
   5   3   3       72.94       65.37      3.59 o 
   6   3   3        3.05        4.63      1.94 o 
   7   3   3        0.32        1.49      2.23 o 
   8   3   3       14.68       23.31      3.23 o 
 -10   4   3       47.47       62.24      6.95 o 
  -9   4   3        2.20        0.56      4.45 o 
  -8   4   3        7.92        5.55      3.17 o 
  -7   4   3      715.46      727.03     12.63 o 
  -6   4   3        2.16        2.31      2.54 o 
  -5   4   3       15.75       18.99      2.59 o 
  -4   4   3      324.89      296.08      5.89 o 
  -3   4   3        7.40       24.49      2.37 o 
  -2   4   3     1663.49     1905.72     13.15 o 
  -1   4   3      542.07      641.43      7.48 o 
   0   4   3      424.46      398.72    242.68 o 
   1   4   3     1279.93     1069.69      1.42 o 
   2   4   3      477.27      421.04      1.66 o 
   3   4   3       15.53       23.71      2.67 o 
   4   4   3      342.79      381.88      6.90 o 
   5   4   3       21.52        0.73      2.06 o 
   6   4   3      111.08      135.76      5.14 o 
   7   4   3       29.22       38.42      3.66 o 
 -10   5   3       12.57        8.86      5.19 o 
  -9   5   3      181.30      183.58      9.32 o 
  -8   5   3      109.85      105.60      6.82 o 
  -7   5   3      239.28      244.27      7.86 o 
  -6   5   3        1.77        1.40      3.04 o 
  -5   5   3        0.12        0.43      2.17 o 
  -4   5   3      559.74      574.39      8.85 o 
  -3   5   3       57.40       67.44      3.39 o 
  -2   5   3      223.40      193.47      4.86 o 
  -1   5   3        2.98        7.16      1.65 o 
   0   5   3       68.73       47.34     29.23 o 
   1   5   3      221.55      177.15      1.74 o 
   2   5   3      325.50      247.41      1.97 o 
   3   5   3      255.89      198.82      1.62 o 
   4   5   3       19.42        3.07      2.05 o 
   5   5   3        0.02        1.89      2.04 o 
   6   5   3        0.43        0.14      2.62 o 
  -9   6   3      109.03      136.98      8.78 o 
  -8   6   3       57.26       72.21      5.92 o 
  -7   6   3       26.16       28.87      4.42 o 
  -6   6   3      207.14      221.91      7.42 o 
  -5   6   3     2223.21     2107.57     19.55 o 
  -4   6   3        1.73        2.52      2.52 o 
  -3   6   3       75.33       82.75      4.05 o 
  -2   6   3       40.97       40.15      3.11 o 
  -1   6   3      450.96      458.52      7.91 o 
   0   6   3      210.87      191.94    115.59 o 
   1   6   3        1.53        1.29      1.93 o 
   2   6   3      541.43      610.57      9.10 o 
   3   6   3       59.49       92.17      4.04 o 
   4   6   3        0.55        1.03      2.35 o 
   5   6   3        0.16        1.31      2.47 o 
  -9   7   3        5.30        1.88      5.66 o 
  -8   7   3       32.25       41.06      5.54 o 
  -7   7   3        1.12        7.23      4.02 o 
  -6   7   3      233.79      213.47      8.37 o 
  -5   7   3      775.52      761.69     13.02 o 
  -4   7   3      240.64      230.91      6.91 o 
  -3   7   3        0.37        0.21      2.27 o 
  -2   7   3      311.12      294.21      7.33 o 
  -1   7   3      279.42      254.87      6.76 o 
   0   7   3        6.05       12.68      1.74 o 
   1   7   3       94.02       66.42      3.83 o 
   2   7   3       88.61      116.30      4.91 o 
   3   7   3      162.00      208.05      6.41 o 
   4   7   3       20.03       20.81      3.27 o 
  -8   8   3        5.30        2.71      5.70 o 
  -7   8   3       62.09       64.77      6.61 o 
  -6   8   3        6.88        9.64      4.56 o 
  -5   8   3       28.50       29.03      4.01 o 
  -4   8   3      185.52      154.52      6.69 o 
  -3   8   3      738.65      729.09     12.58 o 
  -2   8   3        6.00        3.87      3.47 o 
  -1   8   3      279.99      267.93      7.76 o 
   0   8   3        1.10        3.66      2.74 o 
   1   8   3      179.70      203.35      6.90 o 
   2   8   3      133.99      145.08      6.21 o 
   3   8   3        6.40        9.35      2.65 o 
  -7   9   3       70.83       65.33      7.10 o 
  -6   9   3       25.79       24.38      6.03 o 
  -5   9   3       43.10       44.03      4.89 o 
  -4   9   3       36.56       26.14      4.86 o 
  -3   9   3       31.70       37.09      5.07 o 
  -2   9   3       93.74       92.65      6.12 o 
  -1   9   3      145.67      148.51      6.83 o 
   0   9   3        4.51        6.74      2.61 o 
   1   9   3        9.34       12.48      4.28 o 
   2   9   3        6.56        5.21      2.69 o 
  -5  10   3       22.71       22.31      5.07 o 
  -4  10   3        8.41       14.87      4.56 o 
  -3  10   3      128.21      111.85      7.32 o 
  -2  10   3       15.30       10.47      4.59 o 
  -1  10   3        4.76        1.45      4.15 o 
  -1 -11   4       66.26       68.67      6.43 o 
   0 -11   4       61.28       67.49      8.56 o 
   1 -11   4        0.98        6.11      4.58 o 
   2 -11   4       58.27       57.86      6.43 o 
   3 -11   4        2.99        3.87      4.38 o 
   4 -11   4       62.04       64.66      5.88 o 
   5 -11   4        5.46        2.54      4.32 o 
  -3 -10   4       45.81       44.89      5.66 o 
  -2 -10   4       51.33       60.24      5.41 o 
  -1 -10   4       29.82       35.41      4.63 o 
   0 -10   4       85.15       85.67      4.42 o 
   1 -10   4      212.63      233.82      8.96 o 
   2 -10   4        8.32       13.06      4.36 o 
   3 -10   4      115.88      124.62      6.73 o 
   4 -10   4       18.46       21.96      4.30 o 
   5 -10   4        8.03        4.77      4.30 o 
   6 -10   4        1.71       11.04      4.08 o 
  -4  -9   4      136.94      128.36      6.76 o 
  -3  -9   4       19.31       21.00      3.70 o 
  -2  -9   4       78.27       78.42      5.08 o 
  -1  -9   4        3.37        2.61      3.26 o 
   0  -9   4       11.11       19.56      3.85 o 
   1  -9   4       35.29       27.43      3.86 o 
   2  -9   4       65.49       61.61      4.51 o 
   3  -9   4      193.04      197.09      7.42 o 
   4  -9   4       28.16       34.13      4.04 o 
   5  -9   4       33.72       35.36      4.50 o 
   6  -9   4       40.58       41.73      4.54 o 
   7  -9   4        0.24        3.21      3.89 o 
  -5  -8   4       67.94       42.37      4.61 o 
  -4  -8   4      315.15      321.02      8.57 o 
  -3  -8   4        0.66        5.88      2.74 o 
  -2  -8   4      222.69      255.08      7.48 o 
  -1  -8   4     1337.36     1439.46     16.36 o 
   0  -8   4       56.56       62.95      3.73 o 
   1  -8   4       50.84       48.46      4.04 o 
   2  -8   4       82.75       99.61      4.67 o 
   3  -8   4      265.26      280.18      7.23 o 
   4  -8   4      215.34      207.72      7.03 o 
   5  -8   4       86.52      103.01      5.33 o 
   6  -8   4      136.46      163.89      6.86 o 
   7  -8   4      170.65      204.49      7.55 o 
   8  -8   4        4.90        3.03      4.13 o 
  -6  -7   4       14.78       23.10      3.85 o 
  -5  -7   4        4.03        0.18      3.07 o 
  -4  -7   4       68.55       75.43      4.46 o 
  -3  -7   4       95.45       95.14      4.76 o 
  -2  -7   4      143.34      153.29      5.49 o 
  -1  -7   4      176.62      177.03      5.47 o 
   0  -7   4      969.85      839.55    496.54 o 
   1  -7   4      268.98      262.46      6.25 o 
   2  -7   4      646.34      658.73      9.74 o 
   3  -7   4      216.93      211.54      5.90 o 
   4  -7   4        4.38        8.14      2.65 o 
   5  -7   4       46.96       51.35      4.05 o 
   6  -7   4       36.77       39.32      3.62 o 
   7  -7   4      145.20      157.49      6.67 o 
   8  -7   4       44.28       64.71      4.85 o 
   9  -7   4       45.86       59.99      5.44 o 
  -7  -6   4      197.80      142.48      6.30 o 
  -6  -6   4       93.13       89.35      4.95 o 
  -5  -6   4      152.72      150.68      5.85 o 
  -4  -6   4      184.74      160.74      5.77 o 
  -3  -6   4      324.27      342.18      7.41 o 
  -2  -6   4      267.56      272.12      6.33 o 
  -1  -6   4       46.75       58.41      3.11 o 
   0  -6   4      204.48      193.65      7.04 o 
   1  -6   4       18.31       13.42      2.14 o 
   2  -6   4      240.25      275.03      5.92 o 
   3  -6   4        6.67        0.99      1.79 o 
   4  -6   4      779.59      794.44     10.32 o 
   5  -6   4      820.23      805.65     10.89 o 
   6  -6   4       52.51       50.19      3.78 o 
   7  -6   4        0.01        2.82      2.64 o 
   8  -6   4       44.29       62.29      5.06 o 
   9  -6   4       76.70      101.68      6.34 o 
  -8  -5   4       12.04       10.94      3.20 o 
  -7  -5   4      112.27      104.49      5.29 o 
  -6  -5   4       21.67       10.33      2.95 o 
  -5  -5   4       52.72       67.83      4.28 o 
  -4  -5   4      277.18      259.17      6.50 o 
  -3  -5   4      314.51      344.97      6.78 o 
  -2  -5   4        2.93        8.17      1.76 o 
  -1  -5   4     2753.77     2988.75     16.92 o 
   0  -5   4     1395.47     1594.56     41.40 o 
   1  -5   4       63.80       54.78      2.69 o 
   2  -5   4        0.05        1.77      1.57 o 
   3  -5   4      158.38      182.28      4.63 o 
   4  -5   4      109.98      123.44      4.08 o 
   5  -5   4       25.84       23.83      2.51 o 
   6  -5   4       26.39       38.20      2.99 o 
   7  -5   4      148.95      139.22      5.25 o 
   8  -5   4        0.79        1.39      2.62 o 
   9  -5   4       42.33       29.84      3.96 o 
  -8  -4   4       15.66       14.96      3.57 o 
  -7  -4   4       12.04       13.96      3.25 o 
  -6  -4   4      752.01      717.25     11.84 o 
  -5  -4   4      601.98      622.71     10.08 o 
  -4  -4   4      132.17      140.55      4.51 o 
  -3  -4   4      794.25      803.17      9.40 o 
  -2  -4   4     1264.52     1386.94     11.30 o 
  -1  -4   4      651.91      679.63      1.52 o 
   0  -4   4        9.35        7.89      6.06 o 
   1  -4   4     1291.66     1462.59     10.20 o 
   2  -4   4    11638.04    11372.73      1.77 o 
   3  -4   4     2401.92     2481.36     14.68 o 
   4  -4   4      393.83      469.63      6.80 o 
   5  -4   4       49.69       42.14      2.69 o 
   6  -4   4        0.21        0.00      1.82 o 
   7  -4   4       13.41       13.95      2.46 o 
   8  -4   4       16.65       13.87      2.61 o 
   9  -4   4       99.90      123.26      5.63 o 
  -9  -3   4      271.67      270.63      8.32 o 
  -8  -3   4       28.54       36.87      4.24 o 
  -7  -3   4       78.34       92.68      5.31 o 
  -6  -3   4        7.39        5.04      2.19 o 
  -5  -3   4      471.91      484.20      8.59 o 
  -4  -3   4      188.27      193.98      5.02 o 
  -3  -3   4      124.00      120.88      3.66 o 
  -2  -3   4        3.30        1.19      1.19 o 
  -1  -3   4     2496.89     2162.12     44.75 o 
   0  -3   4      216.13      233.06      2.64 o 
   1  -3   4       15.09       12.84      1.38 o 
   2  -3   4        2.74        0.39      1.35 o 
   3  -3   4      903.59      794.65      1.23 o 
   4  -3   4     1853.56     1855.21     12.34 o 
   5  -3   4      209.70      250.02      5.13 o 
   6  -3   4       81.58       72.59      3.17 o 
   7  -3   4        0.29        1.73      1.73 o 
   8  -3   4        0.51        2.48      2.48 o 
   9  -3   4        3.11        5.03      2.74 o 
  -9  -2   4        0.35        5.84      3.81 o 
  -8  -2   4      200.89      242.00      8.35 o 
  -7  -2   4        2.97        1.85      2.53 o 
  -6  -2   4        6.57        7.68      2.48 o 
  -5  -2   4        8.76        9.46      2.19 o 
  -4  -2   4     2620.68     2640.21     16.73 o 
  -3  -2   4      686.89      715.73      7.74 o 
  -2  -2   4      998.28     1097.68      8.55 o 
  -1  -2   4     2484.62     2399.32     43.74 o 
   0  -2   4     1288.48     1493.52      6.11 o 
   1  -2   4      273.02      320.80      4.27 o 
   2  -2   4        1.15        0.18      1.08 o 
   3  -2   4     1679.69     1426.78      1.17 o 
   4  -2   4      494.18      382.83      1.14 o 
   5  -2   4      387.77      410.45      6.51 o 
   6  -2   4       90.94       89.09      1.87 o 
   7  -2   4      340.69      387.84      7.51 o 
   8  -2   4       20.28       35.18      3.30 o 
   9  -2   4        4.02       12.18      2.35 o 
  -9  -1   4        8.16       44.40      4.88 o 
  -8  -1   4       19.71       21.84      3.40 o 
  -7  -1   4       28.57       20.66      3.32 o 
  -6  -1   4      618.10      628.06     10.42 o 
  -5  -1   4      337.84      338.93      6.78 o 
  -4  -1   4       20.14       27.77      2.22 o 
  -3  -1   4        1.96        0.87      1.31 o 
  -2  -1   4     1028.53     1150.66      8.54 o 
  -1  -1   4       36.72       35.22      1.42 o 
   0  -1   4      768.86      999.48      5.68 o 
   1  -1   4     4689.71     4320.70      0.94 o 
   2  -1   4      750.37      535.25      0.88 o 
   3  -1   4       80.28        0.87      0.87 o 
   4  -1   4      194.86      154.51      1.33 o 
   5  -1   4      281.93      274.91      5.46 o 
   6  -1   4      367.10      402.75      6.99 o 
   7  -1   4        2.19        1.96      2.12 o 
   8  -1   4        0.14        1.47      2.06 o 
   9  -1   4        0.79        4.85      2.43 o 
 -10   0   4      150.50      205.40      9.27 o 
  -9   0   4       66.19       87.00      6.16 o 
  -8   0   4        0.01        2.75      3.27 o 
  -7   0   4     2143.81     2397.40     21.91 o 
  -6   0   4      431.78      397.64      8.04 o 
  -5   0   4        3.00        2.09      1.86 o 
  -4   0   4     4886.37     4025.74     76.44 o 
  -3   0   4      412.11      494.73      6.40 o 
  -2   0   4    15411.83    12065.11    107.95 o 
  -1   0   4     1041.96     1337.77      8.78 o 
   0   0   4      305.82      433.53      8.48 o 
   1   0   4     1158.13     1374.46      8.98 o 
   2   0   4      385.16      397.90      5.11 o 
   3   0   4     1228.16      966.58      1.24 o 
   4   0   4      129.72      145.57      3.82 o 
   5   0   4      587.44      708.41      8.73 o 
   6   0   4      238.57      291.56      6.13 o 
   7   0   4       49.84       63.34      3.57 o 
   8   0   4       13.55       19.22      2.74 o 
   9   0   4       11.12       26.10      2.94 o 
 -10   1   4       29.97       40.97      6.00 o 
  -9   1   4        0.06        4.27      4.27 o 
  -8   1   4        0.06        1.81      3.10 o 
  -7   1   4      578.50      646.69     11.66 o 
  -6   1   4      207.59      217.75      6.23 o 
  -5   1   4      209.04      205.87      5.34 o 
  -4   1   4      264.01      325.20      5.91 o 
  -3   1   4     1310.37     1435.73     10.84 o 
  -2   1   4      836.89      852.04      7.53 o 
  -1   1   4     1591.05     1925.66     10.26 o 
   0   1   4     3054.73     3273.77     70.13 o 
   1   1   4        0.87        1.02      1.02 o 
   2   1   4      345.34      268.66      1.00 o 
   3   1   4      443.28      329.52      1.29 o 
   4   1   4        3.42        0.78      1.88 o 
   5   1   4       44.05       63.30      3.21 o 
   6   1   4      130.14      137.54      4.62 o 
   7   1   4       14.45       30.33      2.92 o 
   8   1   4       33.15       62.41      3.84 o 
 -10   2   4       39.39       52.32      7.19 o 
  -9   2   4      270.07      305.44     11.11 o 
  -8   2   4        0.07        0.27      3.72 o 
  -7   2   4       25.12       33.85      3.79 o 
  -6   2   4       62.36       63.47      4.09 o 
  -5   2   4      882.66      716.19      9.85 o 
  -4   2   4      112.90      132.65      4.13 o 
  -3   2   4      314.75      271.27      1.22 o 
  -2   2   4     2116.18     2427.38     12.81 o 
  -1   2   4        3.10        0.98      1.18 o 
   0   2   4      573.38      626.16    369.06 o 
   1   2   4        7.66        6.60      1.13 o 
   2   2   4       62.22       66.87      2.46 o 
   3   2   4        0.36        0.15      1.50 o 
   4   2   4      283.73      327.23      5.92 o 
   5   2   4       66.12       79.45      3.51 o 
   6   2   4      359.74      423.18      7.82 o 
   7   2   4        9.76       11.59      2.15 o 
   8   2   4        0.61        2.80      2.24 o 
 -10   3   4      156.18      207.21     10.55 o 
  -9   3   4        1.04       20.19      4.90 o 
  -8   3   4      107.07      103.12      6.27 o 
  -7   3   4        0.74        2.06      3.33 o 
  -6   3   4      330.11      334.91      7.93 o 
  -5   3   4      373.74      339.63      6.95 o 
  -4   3   4       18.05       26.89      2.29 o 
  -3   3   4      321.30      342.07      5.67 o 
  -2   3   4       99.21      100.78      3.28 o 
  -1   3   4      174.50      268.50      4.75 o 
   0   3   4        4.00       10.48      7.54 o 
   1   3   4       25.59        1.09      1.09 o 
   2   3   4      319.67      205.98      1.04 o 
   3   3   4        5.81        0.72      1.30 o 
   4   3   4        5.60       12.16      2.29 o 
   5   3   4      258.67      284.41      6.26 o 
   6   3   4        0.20        2.13      2.13 o 
   7   3   4        0.69        1.13      2.39 o 
 -10   4   4        0.01        5.05      5.69 o 
  -9   4   4       16.20        7.80      5.09 o 
  -8   4   4      276.28      298.48      9.83 o 
  -7   4   4      231.97      241.88      8.35 o 
  -6   4   4       61.41       63.16      4.34 o 
  -5   4   4      374.32      393.04      7.77 o 
  -4   4   4       99.13       93.22      3.71 o 
  -3   4   4     4583.90     3583.04     74.34 o 
  -2   4   4      137.72      169.34      4.45 o 
  -1   4   4     1215.82     1408.13     11.62 o 
   0   4   4       91.12      106.97      2.48 o 
   1   4   4      344.57      349.53      5.74 o 
   2   4   4      372.24      296.96      1.33 o 
   3   4   4     1260.22     1062.73      1.72 o 
   4   4   4      166.93      156.80      4.80 o 
   5   4   4       96.22      125.30      4.63 o 
   6   4   4        3.73       12.73      2.94 o 
   7   4   4       17.65       14.14      3.32 o 
  -9   5   4       83.46       82.51      7.16 o 
  -8   5   4       28.74       41.09      5.50 o 
  -7   5   4        0.01        1.86      3.20 o 
  -6   5   4      362.65      383.90      9.27 o 
  -5   5   4      400.22      387.44      8.50 o 
  -4   5   4        3.13        7.09      2.29 o 
  -3   5   4       89.41      104.57      4.19 o 
  -2   5   4       93.89      105.12      3.87 o 
  -1   5   4     1160.01     1319.74     12.41 o 
   0   5   4       58.41       77.05      2.38 o 
   1   5   4        7.20        1.87      1.87 o 
   2   5   4       35.58        1.93      2.09 o 
   3   5   4       68.98        1.87      1.87 o 
   4   5   4      137.85      151.91      5.07 o 
   5   5   4        1.22        1.26      2.37 o 
   6   5   4       24.53       29.76      3.32 o 
  -9   6   4       47.52       52.66      7.43 o 
  -8   6   4        4.85        4.48      4.76 o 
  -7   6   4        5.70        7.09      3.83 o 
  -6   6   4      112.60      103.24      5.72 o 
  -5   6   4        1.25        5.93      3.65 o 
  -4   6   4      229.97      215.37      6.61 o 
  -3   6   4       23.81       24.61      2.85 o 
  -2   6   4      112.71      143.03      5.06 o 
  -1   6   4      297.06      326.42      6.99 o 
   0   6   4       94.62       81.25     43.71 o 
   1   6   4       40.73        2.41      2.41 o 
   2   6   4       97.93        2.43      2.58 o 
   3   6   4        1.55        2.33      2.33 o 
   4   6   4       72.93        0.14      2.55 o 
   5   6   4        0.26        0.14      2.65 o 
  -8   7   4       36.07       46.73      6.75 o 
  -7   7   4      103.98      109.88      7.58 o 
  -6   7   4       42.80       42.38      5.36 o 
  -5   7   4      210.96      214.04      7.98 o 
  -4   7   4        0.03        3.07      2.85 o 
  -3   7   4        3.83        5.01      3.13 o 
  -2   7   4       34.31       27.83      3.37 o 
  -1   7   4        3.15        7.13      2.82 o 
   0   7   4       42.55       24.20     18.53 o 
   1   7   4       76.20        2.96      2.96 o 
   2   7   4       10.45        2.17      2.17 o 
   3   7   4       14.86       13.93      3.11 o 
   4   7   4        0.05        1.14      2.28 o 
  -8   8   4      136.64      170.80     10.13 o 
  -7   8   4        1.27        0.29      5.48 o 
  -6   8   4      552.48      540.47     13.42 o 
  -5   8   4        0.06        6.55      3.64 o 
  -4   8   4      153.90      135.69      7.03 o 
  -3   8   4        5.86       10.32      3.87 o 
  -2   8   4      500.58      528.21     11.25 o 
  -1   8   4      310.09      344.56      9.28 o 
   0   8   4       34.99       40.34      2.95 o 
   1   8   4        3.78        1.01      3.73 o 
   2   8   4       41.40        0.64      2.71 o 
   3   8   4        4.16        3.61      2.11 o 
  -6   9   4       33.51       51.07      5.97 o 
  -5   9   4       39.17       34.65      5.52 o 
  -4   9   4       66.28       48.91      5.64 o 
  -3   9   4      113.70      103.91      6.45 o 
  -2   9   4       68.84       70.91      5.70 o 
  -1   9   4       75.11       65.53      5.38 o 
   0   9   4        0.53        2.50      2.50 o 
   1   9   4        6.32        6.09      3.30 o 
  -3  10   4       19.65       15.63      5.29 o 
  -1 -11   5       19.87       25.23      5.66 o 
   0 -11   5       14.53       21.95      4.28 o 
   1 -11   5      100.80       97.11      7.71 o 
   2 -11   5      146.15      136.27      8.09 o 
   3 -11   5       82.59       96.48      7.15 o 
   4 -11   5       28.16       32.50      5.26 o 
   5 -11   5       29.49       22.90      5.41 o 
  -3 -10   5       92.58       88.31      6.56 o 
  -2 -10   5        0.35        9.61      3.94 o 
  -1 -10   5       95.71      102.24      6.80 o 
   0 -10   5       12.97       24.81      3.17 o 
   1 -10   5      281.53      305.32      9.89 o 
   2 -10   5        8.67       10.66      4.36 o 
   3 -10   5       23.03       32.53      4.51 o 
   4 -10   5      190.77      196.72      7.94 o 
   5 -10   5      344.27      350.82     10.64 o 
   6 -10   5       16.95       19.79      4.38 o 
  -4  -9   5        1.66        3.38      4.02 o 
  -3  -9   5      102.79      103.37      6.77 o 
  -2  -9   5       37.97       36.56      4.99 o 
  -1  -9   5       85.29       92.17      5.43 o 
   0  -9   5       87.49      107.14      4.13 o 
   1  -9   5       35.34       33.94      4.13 o 
   2  -9   5      261.64      266.33      8.11 o 
   3  -9   5      265.11      297.38      8.44 o 
   4  -9   5        3.24        2.85      2.85 o 
   5  -9   5      115.58      104.32      6.11 o 
   6  -9   5        8.20       12.16      3.47 o 
   7  -9   5      129.21      147.59      7.38 o 
  -5  -8   5       67.46       59.46      5.50 o 
  -4  -8   5       30.36       32.56      4.07 o 
  -3  -8   5       33.49       18.18      4.32 o 
  -2  -8   5        8.90        8.55      3.15 o 
  -1  -8   5        5.25        3.98      3.10 o 
   0  -8   5       56.38       52.68      2.93 o 
   1  -8   5        0.85        0.43      2.78 o 
   2  -8   5       28.19       41.89      3.59 o 
   3  -8   5        8.68        6.07      2.72 o 
   4  -8   5        8.42        8.09      3.11 o 
   5  -8   5       13.67       15.02      3.29 o 
   6  -8   5       17.36       29.67      3.48 o 
   7  -8   5        0.43        1.43      3.26 o 
   8  -8   5       20.27       17.47      4.27 o 
  -6  -7   5        0.79        3.61      3.61 o 
  -5  -7   5       86.08      134.55      6.50 o 
  -4  -7   5      321.36      350.87      9.36 o 
  -3  -7   5       12.29        2.63      3.06 o 
  -2  -7   5      137.16      144.71      5.56 o 
  -1  -7   5       20.87       22.56      2.93 o 
   0  -7   5       63.41       72.80      4.81 o 
   1  -7   5        0.20        4.86      2.22 o 
   2  -7   5      307.04      334.75      7.25 o 
   3  -7   5      165.96      165.55      5.40 o 
   4  -7   5       73.23       74.77      4.15 o 
   5  -7   5       16.93       22.53      2.92 o 
   6  -7   5       48.40       67.40      4.42 o 
   7  -7   5       17.62       21.55      3.43 o 
   8  -7   5        1.10        5.87      3.41 o 
  -7  -6   5        1.25        2.87      3.76 o 
  -6  -6   5       52.98       48.05      5.24 o 
  -5  -6   5       49.34       55.77      4.73 o 
  -4  -6   5      569.85      571.64     10.94 o 
  -3  -6   5      129.37      137.82      5.30 o 
  -2  -6   5      209.96      231.15      6.16 o 
  -1  -6   5      578.35      604.64      8.98 o 
   0  -6   5        4.02        0.95      1.31 o 
   1  -6   5        0.54        0.77      1.76 o 
   2  -6   5        7.08       14.81      2.34 o 
   3  -6   5      263.75      311.21      6.37 o 
   4  -6   5     1127.55     1175.24     12.59 o 
   5  -6   5       15.14       15.17      2.74 o 
   6  -6   5       13.77       15.07      2.87 o 
   7  -6   5        9.28       17.57      2.84 o 
   8  -6   5       10.32        0.36      3.16 o 
   9  -6   5        2.14        2.76      3.11 o 
  -8  -5   5       34.48       45.26      5.75 o 
  -7  -5   5      179.49      231.75      8.71 o 
  -6  -5   5        1.44        3.25      3.25 o 
  -5  -5   5        3.89       39.45      3.81 o 
  -4  -5   5       60.82       65.70      4.10 o 
  -3  -5   5     1026.47     1081.23     12.21 o 
  -2  -5   5     2491.43     2641.65     17.57 o 
  -1  -5   5     1139.36     1189.92     11.03 o 
   0  -5   5        4.97        7.92      1.80 o 
   1  -5   5     2571.54     2581.59      1.53 o 
   2  -5   5     1793.77     1597.31      1.34 o 
   3  -5   5       68.57        0.38      1.86 o 
   4  -5   5      379.81      327.86      1.95 o 
   5  -5   5       46.08        6.33      2.73 o 
   6  -5   5      278.98      214.22      2.17 o 
   7  -5   5       26.63        0.33      2.32 o 
   8  -5   5        7.05        0.33      2.62 o 
   9  -5   5       21.74       26.82      3.37 o 
  -8  -4   5        0.37        0.00      4.42 o 
  -7  -4   5       33.55       31.70      4.60 o 
  -6  -4   5      262.15      279.81      7.96 o 
  -5  -4   5      129.74      131.51      5.37 o 
  -4  -4   5      631.09      643.56      9.63 o 
  -3  -4   5      295.37      309.15      6.15 o 
  -2  -4   5     1264.15     1286.05     11.25 o 
  -1  -4   5     1256.79     1432.49     11.04 o 
   0  -4   5     1771.34     2033.47     17.68 o 
   1  -4   5      900.27     1085.59      9.27 o 
   2  -4   5       25.75       30.85      2.46 o 
   3  -4   5      180.01      182.35      4.45 o 
   4  -4   5       17.18        0.50      1.50 o 
   5  -4   5      507.45      430.32      1.92 o 
   6  -4   5       81.41       78.64      3.62 o 
   7  -4   5       33.74       52.09      3.43 o 
   8  -4   5        1.32        6.17      2.62 o 
   9  -4   5       35.04       45.78      3.77 o 
  -9  -3   5       12.68       24.09      6.15 o 
  -8  -3   5      287.63      329.24     10.41 o 
  -7  -3   5       20.52       27.60      3.70 o 
  -6  -3   5       37.16       29.06      3.55 o 
  -5  -3   5       11.44        4.73      3.16 o 
  -4  -3   5      505.33      502.10      8.17 o 
  -3  -3   5      335.48      302.11      5.76 o 
  -2  -3   5      316.41      302.22      5.33 o 
  -1  -3   5     2351.86     2558.86     13.49 o 
   0  -3   5      600.47      440.22    291.73 o 
   1  -3   5      487.92      551.17      6.30 o 
   2  -3   5      601.48      755.51      7.55 o 
   3  -3   5      178.37      174.18      3.99 o 
   4  -3   5      348.14      332.02      5.66 o 
   5  -3   5       20.63        0.62      1.54 o 
   6  -3   5      107.83       85.90      3.50 o 
   7  -3   5       20.66       33.02      2.70 o 
   8  -3   5      181.59      219.65      6.48 o 
   9  -3   5        0.19        2.58      2.58 o 
  -9  -2   5        0.01        4.54      4.54 o 
  -8  -2   5       30.65       35.68      4.43 o 
  -7  -2   5      111.13      115.18      5.76 o 
  -6  -2   5      862.22      806.39     12.45 o 
  -5  -2   5        3.79       11.65      2.28 o 
  -4  -2   5        0.04        2.40      1.53 o 
  -3  -2   5       88.26      104.44      3.33 o 
  -2  -2   5     3310.13     2899.89     56.10 o 
  -1  -2   5       88.60       88.37      2.48 o 
   0  -2   5      144.20      172.84      2.33 o 
   1  -2   5      262.37      212.59      0.97 o 
   2  -2   5      808.19      634.63      1.36 o 
   3  -2   5      143.48      174.69      3.66 o 
   4  -2   5      183.45      135.41      1.26 o 
   5  -2   5      222.27      154.41      2.31 o 
   6  -2   5      395.32      413.10      7.23 o 
   7  -2   5       44.37       62.66      3.68 o 
   8  -2   5        0.02        2.00      2.00 o 
   9  -2   5        6.66        8.70      2.62 o 
  -9  -1   5       10.01       11.86      4.69 o 
  -8  -1   5       59.17       66.74      5.32 o 
  -7  -1   5       20.25       13.24      3.82 o 
  -6  -1   5     1768.16     1712.20     17.51 o 
  -5  -1   5     1260.68     1226.00      2.57 o 
  -4  -1   5      440.53      436.87      7.20 o 
  -3  -1   5     1052.50     1050.10      9.77 o 
  -2  -1   5      200.47      152.06      3.51 o 
  -1  -1   5       10.99        3.07      0.96 o 
   0  -1   5     1589.84     1693.61      6.86 o 
   1  -1   5      476.67      520.75      5.67 o 
   2  -1   5     4301.04     3927.69     61.70 o 
   3  -1   5       18.90       20.16      1.68 o 
   4  -1   5       69.52       92.18      3.24 o 
   5  -1   5      249.64      255.11      5.45 o 
   6  -1   5      166.41      224.05      5.56 o 
   7  -1   5        8.71       28.73      2.75 o 
   8  -1   5       31.99       34.18      3.22 o 
   9  -1   5        0.19        3.62      2.42 o 
 -10   0   5        0.02        8.20      5.27 o 
  -9   0   5       66.80       70.28      5.95 o 
  -8   0   5      125.82      147.29      7.60 o 
  -7   0   5      236.65      249.39      8.02 o 
  -6   0   5      432.26      436.83      9.16 o 
  -5   0   5       83.16       94.95      4.05 o 
  -4   0   5       68.24       73.10      3.49 o 
  -3   0   5     1448.93     1387.18     11.36 o 
  -2   0   5     3000.23     3230.04     15.81 o 
  -1   0   5       30.57       51.98      2.15 o 
   0   0   5     2740.70     2684.33     35.70 o 
   1   0   5      204.76      209.36      3.88 o 
   2   0   5        1.02        0.72      1.45 o 
   3   0   5        0.00        1.53      1.36 o 
   4   0   5        9.99        1.77      1.60 o 
   5   0   5        4.67        2.44      1.84 o 
   6   0   5        0.83        1.91      1.91 o 
   7   0   5       20.91       42.88      3.28 o 
   8   0   5        3.60        5.77      2.19 o 
 -10   1   5       31.31       47.37      6.68 o 
  -9   1   5      147.94      153.47      8.16 o 
  -8   1   5        2.04        4.16      3.32 o 
  -7   1   5       51.97       43.38      4.20 o 
  -6   1   5      425.04      410.80      9.02 o 
  -5   1   5     1950.05     1752.67     15.85 o 
  -4   1   5     1380.63     1460.30     12.97 o 
  -3   1   5      182.25      175.55      4.22 o 
  -2   1   5      552.52      448.37      1.24 o 
  -1   1   5     3323.54     3027.75      2.01 o 
   0   1   5       47.16       81.46      2.83 o 
   1   1   5     1480.74     1978.13     11.28 o 
   2   1   5     1620.84     1969.78     11.95 o 
   3   1   5      822.51      619.98      1.54 o 
   4   1   5      226.60      228.58      4.96 o 
   5   1   5       93.18      104.71      3.81 o 
   6   1   5       42.14       52.87      3.43 o 
   7   1   5       24.25       52.61      3.48 o 
   8   1   5        5.13       17.11      2.83 o 
 -10   2   5       37.87       45.99      6.92 o 
  -9   2   5       55.03       55.16      6.30 o 
  -8   2   5        8.68        5.38      3.68 o 
  -7   2   5        7.78       13.06      3.20 o 
  -6   2   5      724.00      663.46     11.06 o 
  -5   2   5        1.06        2.14      2.14 o 
  -4   2   5     1430.03     1435.92     13.09 o 
  -3   2   5      409.63      476.32      6.74 o 
  -2   2   5     1242.33     1280.26     10.13 o 
  -1   2   5     1547.58     1793.10     11.86 o 
   0   2   5      671.72      857.43      7.41 o 
   1   2   5        8.90        0.15      1.09 o 
   2   2   5      411.02      300.37      1.48 o 
   3   2   5        0.01        2.58      2.58 o 
   4   2   5      919.08      737.34      1.70 o 
   5   2   5       90.43      104.74      3.92 o 
   6   2   5        0.70        1.94      2.21 o 
   7   2   5        0.19        0.96      2.04 o 
 -10   3   5        0.37        2.62      5.56 o 
  -9   3   5        1.24        4.65      4.65 o 
  -8   3   5      280.54      271.85      9.58 o 
  -7   3   5     1079.42     1036.13     15.96 o 
  -6   3   5       35.89       40.70      3.77 o 
  -5   3   5       87.74      100.00      4.41 o 
  -4   3   5       76.15       68.51      3.40 o 
  -3   3   5     2390.89     2322.73     15.48 o 
  -2   3   5      338.80      361.62      6.03 o 
  -1   3   5       55.44       65.06      2.78 o 
   0   3   5      321.57      335.76      3.89 o 
   1   3   5     1494.66     1220.40      1.23 o 
   2   3   5       10.58        1.75      1.75 o 
   3   3   5        7.49        1.12      1.68 o 
   4   3   5       82.00        0.28      1.65 o 
   5   3   5        0.57        9.12      2.31 o 
   6   3   5       28.08       15.95      2.57 o 
   7   3   5        0.57        1.07      2.27 o 
  -9   4   5       16.43       32.34      5.44 o 
  -8   4   5        7.30        5.96      4.76 o 
  -7   4   5       35.92       31.62      4.40 o 
  -6   4   5        0.90        1.00      2.51 o 
  -5   4   5        0.03        0.92      2.75 o 
  -4   4   5       79.60       62.78      3.57 o 
  -3   4   5       11.38       10.81      2.36 o 
  -2   4   5      844.22      912.36     10.29 o 
  -1   4   5       90.02      109.43      3.82 o 
   0   4   5      499.58      567.82      5.45 o 
   1   4   5       30.03        5.06      1.85 o 
   2   4   5       31.80        1.16      1.59 o 
   3   4   5      195.92      163.61      2.23 o 
   4   4   5       82.85       88.26      3.68 o 
   5   4   5       17.69       21.26      2.70 o 
   6   4   5       39.83       71.82      4.26 o 
  -9   5   5       15.82        5.31      5.63 o 
  -8   5   5       13.29        7.35      4.60 o 
  -7   5   5       11.32        8.41      3.36 o 
  -6   5   5      104.51       94.16      5.34 o 
  -5   5   5      181.12      166.97      6.47 o 
  -4   5   5      224.82      216.37      6.36 o 
  -3   5   5        1.62        4.00      2.00 o 
  -2   5   5      128.96      124.77      4.42 o 
  -1   5   5      106.14      143.77      4.71 o 
   0   5   5      409.28      438.47    255.05 o 
   1   5   5       40.97       49.19      2.95 o 
   2   5   5       58.11       68.18      3.82 o 
   3   5   5      158.38      170.94      5.33 o 
   4   5   5        0.04        0.68      2.32 o 
   5   5   5       63.90       77.06      4.55 o 
  -9   6   5       28.48       24.02      6.87 o 
  -8   6   5       28.38       34.68      5.67 o 
  -7   6   5      316.59      302.12     10.32 o 
  -6   6   5        0.10        2.08      3.63 o 
  -5   6   5     1028.13      909.31     14.35 o 
  -4   6   5        2.83        5.42      2.82 o 
  -3   6   5        1.60        1.64      2.25 o 
  -2   6   5       92.61       97.67      4.47 o 
  -1   6   5      141.14      141.67      5.31 o 
   0   6   5      323.09      348.46      5.23 o 
   1   6   5        0.32        3.01      2.38 o 
   2   6   5       18.70       34.74      3.28 o 
   3   6   5        4.44       10.09      2.70 o 
   4   6   5        0.30        1.09      2.46 o 
  -8   7   5      249.10      264.03     11.67 o 
  -7   7   5      169.62      153.47      9.11 o 
  -6   7   5        6.62        2.13      4.51 o 
  -5   7   5      498.17      445.65     11.12 o 
  -4   7   5      539.52      515.65     11.17 o 
  -3   7   5       83.72       81.75      5.26 o 
  -2   7   5        7.33        1.99      3.38 o 
  -1   7   5      116.68      113.87      5.42 o 
   0   7   5       28.62       50.45      2.82 o 
   1   7   5       25.48        0.65      2.59 o 
   2   7   5        8.04       11.09      3.04 o 
   3   7   5       19.99       19.68      3.01 o 
  -7   8   5      105.84      102.37      8.75 o 
  -6   8   5       15.15       13.66      4.65 o 
  -5   8   5      388.22      339.22     10.47 o 
  -4   8   5       14.73       16.62      4.39 o 
  -3   8   5        8.23       16.48      3.90 o 
  -2   8   5        2.76        2.25      3.68 o 
  -1   8   5       28.41       30.52      4.03 o 
   0   8   5       75.68       77.13     11.80 o 
   1   8   5       25.42       34.54      3.82 o 
   2   8   5        7.99        7.41      2.78 o 
  -6   9   5       28.42       36.32      6.47 o 
  -5   9   5        0.14        0.00      4.64 o 
  -4   9   5        2.54        4.78      4.78 o 
  -3   9   5        1.41        2.02      3.81 o 
  -2   9   5      114.29      106.42      6.74 o 
  -1   9   5        6.47        0.59      3.93 o 
   0   9   5        6.80       10.30      3.57 o 
  -1 -11   6        1.11        0.84      5.59 o 
   0 -11   6       63.42       70.74      5.05 o 
   1 -11   6      132.35      156.89      8.57 o 
   2 -11   6       86.14      134.41      7.78 o 
   3 -11   6        0.17        5.28      4.52 o 
   4 -11   6      126.41      139.26      8.05 o 
  -3 -10   6        1.00        0.00      4.79 o 
  -2 -10   6       15.23       19.36      5.31 o 
  -1 -10   6       29.25       30.03      5.23 o 
   0 -10   6       50.32       44.07      3.97 o 
   1 -10   6       27.51        0.74      4.21 o 
   2 -10   6      110.28      129.46      6.98 o 
   3 -10   6       65.40       64.50      4.91 o 
   4 -10   6       22.17       14.13      4.10 o 
   5 -10   6       20.97       25.04      4.91 o 
   6 -10   6       32.19       31.73      5.06 o 
  -4  -9   6       60.95       71.92      6.17 o 
  -3  -9   6       66.40       78.98      6.35 o 
  -2  -9   6      175.92      186.30      8.22 o 
  -1  -9   6       50.17       53.99      5.11 o 
   0  -9   6        9.14        2.81      2.48 o 
   1  -9   6      134.84      143.59      6.45 o 
   2  -9   6      154.91      141.01      6.72 o 
   3  -9   6        1.89       10.47      3.05 o 
   4  -9   6       11.89        8.98      3.21 o 
   5  -9   6        8.60        0.64      3.36 o 
   6  -9   6        3.47        9.34      2.91 o 
   7  -9   6       14.90        8.43      4.32 o 
  -5  -8   6       55.86       52.84      6.07 o 
  -4  -8   6        8.46        7.18      3.96 o 
  -3  -8   6        1.15        1.69      3.37 o 
  -2  -8   6       26.12       25.02      3.97 o 
  -1  -8   6      175.77      160.04      6.36 o 
   0  -8   6      292.14      264.95      5.53 o 
   1  -8   6      203.36      209.25      6.66 o 
   2  -8   6      103.79      109.98      5.03 o 
   3  -8   6       38.80       40.70      3.90 o 
   4  -8   6        2.77        6.45      2.62 o 
   5  -8   6        3.46        8.31      2.77 o 
   6  -8   6        9.23        8.78      3.12 o 
   7  -8   6      104.24      118.88      6.37 o 
   8  -8   6       29.20       33.70      4.76 o 
  -6  -7   6        0.68        4.07      4.33 o 
  -5  -7   6       74.99       79.94      6.44 o 
  -4  -7   6      108.79       91.53      5.72 o 
  -3  -7   6       63.27       78.82      5.03 o 
  -2  -7   6       51.80       54.97      3.97 o 
  -1  -7   6       45.16       39.92      3.62 o 
   0  -7   6     1385.39     1405.90     16.08 o 
   1  -7   6      700.37      739.78     10.74 o 
   2  -7   6       38.21       39.62      3.18 o 
   3  -7   6      518.70      514.33      9.00 o 
   4  -7   6      577.95      639.59     10.31 o 
   5  -7   6       56.00       59.48      3.91 o 
   6  -7   6       12.08       14.45      2.74 o 
   7  -7   6       91.83      115.02      5.77 o 
   8  -7   6       56.63       76.51      5.32 o 
  -7  -6   6       55.90       44.72      5.75 o 
  -6  -6   6        2.77        0.00      4.56 o 
  -5  -6   6       51.02       69.23      5.08 o 
  -4  -6   6       23.52       18.43      3.46 o 
  -3  -6   6      715.39      679.91     10.76 o 
  -2  -6   6       23.86       23.16      2.95 o 
  -1  -6   6        3.66        1.83      2.03 o 
   0  -6   6       38.47       48.25      2.16 o 
   1  -6   6      128.52      126.17      4.45 o 
   2  -6   6      440.07      449.32      7.66 o 
   3  -6   6      129.47      132.22      4.49 o 
   4  -6   6      145.92      124.59      2.17 o 
   5  -6   6      233.80      201.33      2.27 o 
   6  -6   6      181.13      151.26      2.40 o 
   7  -6   6       63.89       92.04      4.71 o 
   8  -6   6       11.56       17.51      2.98 o 
  -8  -5   6      109.77      141.27      8.42 o 
  -7  -5   6      127.64      124.63      7.63 o 
  -6  -5   6      577.46      584.81     12.82 o 
  -5  -5   6        0.61       12.12      2.85 o 
  -4  -5   6       44.35       34.33      3.82 o 
  -3  -5   6       18.79       18.95      2.76 o 
  -2  -5   6      568.53      590.36      8.54 o 
  -1  -5   6        3.90        6.85      1.95 o 
   0  -5   6       41.13       37.29      1.75 o 
   1  -5   6      132.55      106.03      1.31 o 
   2  -5   6      393.77      464.23      7.08 o 
   3  -5   6       24.17       31.27      2.70 o 
   4  -5   6       68.75       96.68      3.92 o 
   5  -5   6      230.04      220.48      5.57 o 
   6  -5   6       95.36      107.90      4.16 o 
   7  -5   6        6.34        2.36      2.36 o 
   8  -5   6        3.51        2.01      2.46 o 
  -8  -4   6       82.26      127.20      8.01 o 
  -7  -4   6        4.53        8.20      3.97 o 
  -6  -4   6      281.32      293.22      8.75 o 
  -5  -4   6      526.84      518.14     10.10 o 
  -4  -4   6      159.13      170.88      5.52 o 
  -3  -4   6      997.24     1013.68     11.27 o 
  -2  -4   6       10.48       12.75      1.99 o 
  -1  -4   6      625.32      636.30      7.83 o 
   0  -4   6      384.96      348.45    207.58 o 
   1  -4   6      371.90      417.95      6.11 o 
   2  -4   6     1144.95     1265.86     10.94 o 
   3  -4   6      793.98      815.25      9.04 o 
   4  -4   6      249.99      280.12      5.59 o 
   5  -4   6       19.28       21.38      2.15 o 
   6  -4   6        9.38       21.45      2.42 o 
   7  -4   6      179.18      197.71      5.96 o 
   8  -4   6       26.66       37.39      3.51 o 
   9  -4   6        4.36       11.03      3.25 o 
  -9  -3   6      307.52      373.14     12.79 o 
  -8  -3   6       36.47       32.47      5.32 o 
  -7  -3   6       19.19       19.65      3.99 o 
  -6  -3   6      135.81      145.38      6.24 o 
  -5  -3   6     1585.81     1455.37     15.92 o 
  -4  -3   6     2151.51     2102.91     16.92 o 
  -3  -3   6      337.07      344.34      6.42 o 
  -2  -3   6      154.19      171.10      4.14 o 
  -1  -3   6      646.66      636.68      7.16 o 
   0  -3   6     1702.31     1488.81    898.40 o 
   1  -3   6      550.94      492.77      1.48 o 
   2  -3   6     2246.89     2592.02     14.57 o 
   3  -3   6      583.37      477.02      1.59 o 
   4  -3   6      320.86      279.13      5.31 o 
   5  -3   6       35.20       23.52      2.38 o 
   6  -3   6       22.68       27.62      2.49 o 
   7  -3   6        1.23        2.02      2.16 o 
   8  -3   6       24.39       35.53      3.37 o 
  -9  -2   6        0.57        4.45      5.03 o 
  -8  -2   6      206.98      213.87      9.05 o 
  -7  -2   6        7.12        9.09      3.21 o 
  -6  -2   6       94.06       88.68      5.52 o 
  -5  -2   6      973.09      904.10     12.04 o 
  -4  -2   6      514.58      462.14      7.76 o 
  -3  -2   6       15.81        7.70      1.67 o 
  -2  -2   6       18.61       15.66      1.77 o 
  -1  -2   6      102.88      121.65      3.17 o 
   0  -2   6     2135.00     2185.59    129.19 o 
   1  -2   6      819.60      653.55      1.29 o 
   2  -2   6      605.87      668.48      7.14 o 
   3  -2   6      567.89      430.35      1.39 o 
   4  -2   6       29.59        0.15      1.37 o 
   5  -2   6      303.67      316.25      6.15 o 
   6  -2   6       12.61        2.05      1.76 o 
   7  -2   6        0.02        0.57      1.85 o 
   8  -2   6        4.89       16.28      2.60 o 
  -9  -1   6       18.16       18.09      5.43 o 
  -8  -1   6       26.05       29.46      4.30 o 
  -7  -1   6      534.65      541.97     11.60 o 
  -6  -1   6      145.65      135.54      5.85 o 
  -5  -1   6       89.73      103.39      4.33 o 
  -4  -1   6       72.49       92.30      3.64 o 
  -3  -1   6       32.69       11.42      1.51 o 
  -2  -1   6       20.74       24.92      1.82 o 
  -1  -1   6      398.61      416.64      5.53 o 
   0  -1   6        0.08        0.87      0.74 o 
   1  -1   6     1559.56     1799.26     11.12 o 
   2  -1   6      246.12      216.97      1.48 o 
   3  -1   6        0.83        0.82      1.48 o 
   4  -1   6      485.85      390.22      1.75 o 
   5  -1   6      378.97      408.42      7.01 o 
   6  -1   6        0.65        0.88      1.90 o 
   7  -1   6        5.49       10.09      2.24 o 
   8  -1   6       49.73       57.85      3.75 o 
  -9   0   6       24.80       35.91      5.22 o 
  -8   0   6      167.25      172.80      7.84 o 
  -7   0   6      230.61      231.18      7.92 o 
  -6   0   6       65.51       80.34      4.65 o 
  -5   0   6        2.99        2.21      2.21 o 
  -4   0   6     1777.62     1648.42     14.38 o 
  -3   0   6      269.63      223.95      5.00 o 
  -2   0   6     3633.73     3440.51      1.54 o 
  -1   0   6      192.40      195.38      4.18 o 
   0   0   6       85.34       72.46      1.89 o 
   1   0   6        5.26       11.65      1.51 o 
   2   0   6       19.33       20.39      1.76 o 
   3   0   6      639.76      765.65      8.59 o 
   4   0   6      246.44      197.91      1.87 o 
   5   0   6       57.10       57.09      2.99 o 
   6   0   6      145.09      230.07      5.86 o 
   7   0   6       64.06      102.28      4.52 o 
   8   0   6        0.00        2.49      2.49 o 
 -10   1   6       29.88       33.70      5.94 o 
  -9   1   6       79.81       84.88      6.88 o 
  -8   1   6       28.29       24.77      4.43 o 
  -7   1   6       16.61        0.28      3.04 o 
  -6   1   6      284.63      250.64      7.33 o 
  -5   1   6     2440.57     2104.66     18.38 o 
  -4   1   6      390.01      375.15      7.10 o 
  -3   1   6      959.57      917.40     10.11 o 
  -2   1   6      184.71      200.45      4.55 o 
  -1   1   6     3293.00     2798.21     55.80 o 
   0   1   6     2702.42     2829.24     50.62 o 
   1   1   6      210.82      262.33      4.63 o 
   2   1   6       22.60        1.35      1.35 o 
   3   1   6     1066.52      765.98      1.62 o 
   4   1   6       59.40      118.70      3.91 o 
   5   1   6       57.88       56.26      3.11 o 
   6   1   6      180.54      208.67      5.78 o 
   7   1   6        9.35       27.84      3.06 o 
 -10   2   6        8.63        7.82      6.12 o 
  -9   2   6      113.05      145.35      8.67 o 
  -8   2   6      128.10      141.62      7.52 o 
  -7   2   6       35.23       57.93      5.06 o 
  -6   2   6       18.81       17.89      3.42 o 
  -5   2   6       98.34       78.66      3.93 o 
  -4   2   6      156.21      150.40      4.79 o 
  -3   2   6      480.40      443.60      7.04 o 
  -2   2   6      242.18      219.80      4.65 o 
  -1   2   6     1090.66     1141.28      9.97 o 
   0   2   6      297.90      382.29      6.69 o 
   1   2   6      355.00      462.49      6.42 o 
   2   2   6     1426.76     1632.50     11.86 o 
   3   2   6       54.95        0.83      2.20 o 
   4   2   6        6.54        1.50      1.63 o 
   5   2   6       29.20        2.15      1.88 o 
   6   2   6       28.17       69.59      3.97 o 
   7   2   6        5.39        6.09      2.07 o 
  -9   3   6        1.09        5.60      5.60 o 
  -8   3   6      608.45      558.32     14.46 o 
  -7   3   6        2.91        5.99      3.71 o 
  -6   3   6      685.18      575.25     11.58 o 
  -5   3   6        0.01        1.69      2.41 o 
  -4   3   6      835.49      767.86     10.48 o 
  -3   3   6        3.70        6.52      2.17 o 
  -2   3   6      358.86      372.37      6.49 o 
  -1   3   6       12.58       24.24      2.35 o 
   0   3   6       24.82       39.52      4.03 o 
   1   3   6        5.31        0.75      1.22 o 
   2   3   6       87.34        1.99      1.99 o 
   3   3   6        0.68        1.49      1.77 o 
   4   3   6        3.37        5.96      2.12 o 
   5   3   6       34.30       41.98      2.87 o 
   6   3   6       23.00       25.96      2.97 o 
  -9   4   6       17.26       14.65      5.79 o 
  -8   4   6        0.36        1.89      4.11 o 
  -7   4   6       14.17       25.20      4.35 o 
  -6   4   6       51.56       41.42      4.74 o 
  -5   4   6     1318.73     1241.02     15.50 o 
  -4   4   6     2062.92     1901.81     17.20 o 
  -3   4   6      161.50      156.25      5.14 o 
  -2   4   6      291.18      316.65      6.59 o 
  -1   4   6      444.56      481.46      7.89 o 
   0   4   6      602.39      644.19    376.71 o 
   1   4   6      263.70      199.56      1.67 o 
   2   4   6        5.83        1.58      1.86 o 
   3   4   6      152.38      112.36      1.90 o 
   4   4   6       19.51        2.24      2.24 o 
   5   4   6        2.04        3.23      2.32 o 
   6   4   6       11.69       27.41      3.17 o 
  -9   5   6        0.08        4.22      6.34 o 
  -8   5   6        0.18        1.61      4.87 o 
  -7   5   6       21.09       26.26      4.44 o 
  -6   5   6      217.71      222.87      8.52 o 
  -5   5   6       29.77       29.91      4.31 o 
  -4   5   6      786.78      784.92     12.14 o 
  -3   5   6     1404.11     1335.52     14.68 o 
  -2   5   6      545.04      566.56      9.16 o 
  -1   5   6       87.54       81.68      4.13 o 
   0   5   6       86.74       73.55     46.09 o 
   1   5   6      127.69      103.42      2.15 o 
   2   5   6      542.95      639.29      9.68 o 
   3   5   6       38.01       68.88      4.12 o 
   4   5   6       76.47       98.53      4.62 o 
   5   5   6        0.07        0.39      2.31 o 
  -8   6   6        7.05       10.66      5.01 o 
  -7   6   6       22.52       20.20      5.12 o 
  -6   6   6       22.91       24.38      4.33 o 
  -5   6   6      107.90      111.92      6.08 o 
  -4   6   6      208.70      204.62      6.86 o 
  -3   6   6      572.84      550.74     10.30 o 
  -2   6   6        0.25        1.36      2.14 o 
  -1   6   6      128.23      129.31      5.28 o 
   0   6   6      272.66      272.89    167.44 o 
   1   6   6        9.35        8.29      2.81 o 
   2   6   6       37.40       44.06      3.36 o 
   3   6   6        3.80        3.87      2.48 o 
   4   6   6       70.53      112.45      4.88 o 
  -8   7   6        0.02        2.05      6.16 o 
  -7   7   6       47.20       44.46      6.48 o 
  -6   7   6       56.77       56.23      5.82 o 
  -5   7   6        0.03        2.49      4.49 o 
  -4   7   6      183.47      170.88      7.30 o 
  -3   7   6      299.99      307.29      8.68 o 
  -2   7   6      168.48      175.00      6.95 o 
  -1   7   6       41.48       70.71      4.45 o 
   0   7   6       17.66       10.99      9.63 o 
   1   7   6       45.19       62.46      4.15 o 
   2   7   6        0.03        2.67      2.51 o 
   3   7   6       14.98       17.48      3.05 o 
  -6   8   6        0.43        1.42      5.12 o 
  -5   8   6       53.51       45.99      5.90 o 
  -4   8   6      158.29      167.43      7.53 o 
  -3   8   6        0.03        3.71      3.71 o 
  -2   8   6      117.50      130.44      6.32 o 
  -1   8   6       36.80       53.51      4.55 o 
   0   8   6       75.53       73.53      3.66 o 
   1   8   6        4.81        5.33      2.74 o 
  -4   9   6        2.36        3.87      3.87 o 
  -3   9   6       28.65       39.98      5.16 o 
  -2   9   6       31.84       16.28      5.22 o 
   0 -11   7       58.52       59.20      4.61 o 
   1 -11   7        3.87        2.15      5.08 o 
   2 -11   7        0.01        0.77      4.62 o 
   3 -11   7        0.19        8.14      4.69 o 
   4 -11   7       19.66       13.05      5.22 o 
  -3 -10   7      215.71      236.82     10.99 o 
  -2 -10   7      181.15      189.26      9.34 o 
  -1 -10   7       20.66       15.20      4.79 o 
   0 -10   7       70.14       50.80     34.77 o 
   1 -10   7       48.83       67.70      5.70 o 
   2 -10   7      147.96      150.17      7.39 o 
   3 -10   7       83.34       84.91      5.97 o 
   4 -10   7        0.38        1.78      3.33 o 
   5 -10   7       35.35       32.33      5.17 o 
   6 -10   7        0.34        0.21      4.63 o 
  -4  -9   7       19.14       23.34      6.04 o 
  -3  -9   7       22.71       30.58      5.32 o 
  -2  -9   7       76.37       76.56      6.43 o 
  -1  -9   7        1.32        0.99      3.48 o 
   0  -9   7      236.95      200.01    127.39 o 
   1  -9   7      124.81      107.72      3.46 o 
   2  -9   7      367.31      395.85      9.98 o 
   3  -9   7       16.65       13.71      3.64 o 
   4  -9   7        0.60        0.63      2.91 o 
   5  -9   7       58.92       70.64      5.06 o 
   6  -9   7       20.97       16.65      4.16 o 
   7  -9   7        5.30        6.61      3.69 o 
  -5  -8   7       39.25       45.31      5.74 o 
  -4  -8   7       18.00       17.28      4.45 o 
  -3  -8   7       39.22       41.13      5.02 o 
  -2  -8   7       56.34       58.94      4.57 o 
  -1  -8   7      600.04      617.30     11.80 o 
   0  -8   7      381.20      403.83      6.69 o 
   1  -8   7        0.18        2.58      3.01 o 
   2  -8   7       25.20       27.83      3.53 o 
   3  -8   7      101.63      105.24      5.24 o 
   4  -8   7      305.43      335.63      8.20 o 
   5  -8   7        9.92       12.18      2.86 o 
   6  -8   7       52.58       57.48      4.46 o 
   7  -8   7       41.41       45.96      4.56 o 
  -6  -7   7        6.01       12.21      4.72 o 
  -5  -7   7      104.46       93.96      6.60 o 
  -4  -7   7      108.02      117.77      6.50 o 
  -3  -7   7       24.13       22.08      3.80 o 
  -2  -7   7        2.93       10.19      2.95 o 
  -1  -7   7      147.18      136.00      5.43 o 
   0  -7   7      237.92      235.51      6.70 o 
   1  -7   7      238.46      252.42      6.47 o 
   2  -7   7       59.31       50.85      3.54 o 
   3  -7   7       27.85        1.33      2.67 o 
   4  -7   7       12.34        2.03      2.77 o 
   5  -7   7       33.13        0.18      2.50 o 
   6  -7   7       10.58        0.35      2.44 o 
   7  -7   7      137.02      121.24      2.72 o 
   8  -7   7       12.84        3.50      3.33 o 
  -7  -6   7        2.47        0.29      5.46 o 
  -6  -6   7       11.62       14.16      4.09 o 
  -5  -6   7      191.75      188.25      7.67 o 
  -4  -6   7      442.74      439.05     10.08 o 
  -3  -6   7      421.15      408.00      9.06 o 
  -2  -6   7       41.09       42.19      3.44 o 
  -1  -6   7      412.39      405.41      7.62 o 
   0  -6   7      298.39      230.34    143.01 o 
   1  -6   7      302.98      305.28      6.55 o 
   2  -6   7       15.89       31.34      2.63 o 
   3  -6   7     1199.07     1280.01     13.06 o 
   4  -6   7      226.10      210.98      1.91 o 
   5  -6   7        9.50        3.01      3.01 o 
   6  -6   7       64.50        0.49      2.28 o 
   7  -6   7        0.00        3.82      2.54 o 
   8  -6   7       30.47        3.41      2.79 o 
  -8  -5   7      109.12      120.01      8.43 o 
  -7  -5   7      117.66      148.75      8.27 o 
  -6  -5   7        1.25        8.56      3.48 o 
  -5  -5   7       55.29       52.83      4.48 o 
  -4  -5   7       35.39       39.48      3.94 o 
  -3  -5   7      409.90      388.73      8.28 o 
  -2  -5   7       56.72       62.65      3.52 o 
  -1  -5   7      438.07      384.06      7.12 o 
   0  -5   7      119.30      106.67     64.66 o 
   1  -5   7        9.55        0.93      1.86 o 
   2  -5   7      187.18      223.56      5.25 o 
   3  -5   7      176.31      182.40      4.85 o 
   4  -5   7      709.38      745.78      9.81 o 
   5  -5   7       11.10       14.11      2.19 o 
   6  -5   7       24.67        2.14      2.14 o 
   7  -5   7       24.46        1.50      2.54 o 
   8  -5   7        3.31        0.72      2.48 o 
  -8  -4   7       92.27       99.92      7.85 o 
  -7  -4   7        8.91       12.77      5.10 o 
  -6  -4   7      208.44      212.57      8.46 o 
  -5  -4   7       84.62       90.75      5.62 o 
  -4  -4   7      357.90      350.06      8.17 o 
  -3  -4   7       47.03       43.68      3.18 o 
  -2  -4   7     1623.49     1498.60     13.44 o 
  -1  -4   7      214.45      209.97      4.99 o 
   0  -4   7      822.47      824.94     17.06 o 
   1  -4   7      217.12      245.18      5.06 o 
   2  -4   7      722.38      678.79      1.41 o 
   3  -4   7      316.27      345.17      6.21 o 
   4  -4   7       57.76       69.62      3.23 o 
   5  -4   7      190.67      220.52      5.48 o 
   6  -4   7       13.45        1.45      1.89 o 
   7  -4   7       70.52        3.43      2.28 o 
   8  -4   7       32.75        1.66      2.36 o 
  -8  -3   7        0.45        3.63      4.83 o 
  -7  -3   7       14.72       17.81      4.52 o 
  -6  -3   7      170.24      178.09      7.35 o 
  -5  -3   7     3159.66     2827.79     23.04 o 
  -4  -3   7      222.49      205.36      6.06 o 
  -3  -3   7      292.86      313.78      6.45 o 
  -2  -3   7      120.42      133.53      4.12 o 
  -1  -3   7        9.57       10.48      1.69 o 
   0  -3   7      386.18      337.55    205.47 o 
   1  -3   7      220.97      178.54      1.78 o 
   2  -3   7        2.47        2.85      1.52 o 
   3  -3   7       69.11       89.55      3.22 o 
   4  -3   7       48.18        0.88      1.61 o 
   5  -3   7       32.70       45.75      2.75 o 
   6  -3   7        4.22        0.72      1.86 o 
   7  -3   7       42.57       47.95      3.49 o 
   8  -3   7       10.21        9.27      2.55 o 
  -9  -2   7      193.59      218.84     10.97 o 
  -8  -2   7       88.70      116.18      7.59 o 
  -7  -2   7       52.38       45.26      4.80 o 
  -6  -2   7     1272.64     1423.45      3.15 o 
  -5  -2   7      270.09      243.83      7.30 o 
  -4  -2   7      315.15      329.25      6.98 o 
  -3  -2   7     2337.05     2124.69     15.40 o 
  -2  -2   7     2673.08     2624.12     15.63 o 
  -1  -2   7     2354.63     2561.52     14.63 o 
   0  -2   7       13.60        8.34      1.00 o 
   1  -2   7      736.11      855.19      8.57 o 
   2  -2   7      537.33      625.27      7.31 o 
   3  -2   7       31.61        1.35      1.35 o 
   4  -2   7       69.86        1.80      1.80 o 
   5  -2   7      261.59      215.91      1.61 o 
   6  -2   7       11.79       21.91      2.58 o 
   7  -2   7        6.87       12.13      2.48 o 
   8  -2   7        0.71        2.23      2.36 o 
  -9  -1   7        8.73        9.75      6.18 o 
  -8  -1   7        9.93        8.84      4.88 o 
  -7  -1   7        6.93       10.81      3.13 o 
  -6  -1   7      156.99      152.24      6.37 o 
  -5  -1   7        2.67        3.22      2.47 o 
  -4  -1   7       49.17       61.96      3.47 o 
  -3  -1   7      700.75      643.94      8.60 o 
  -2  -1   7      435.76      443.65      6.50 o 
  -1  -1   7      294.69      241.12      1.43 o 
   0  -1   7     1431.42     1716.40     41.69 o 
   1  -1   7        2.07        5.50      1.13 o 
   2  -1   7      158.39      154.00      4.03 o 
   3  -1   7      255.43      311.03      5.68 o 
   4  -1   7       27.78        2.04      2.04 o 
   5  -1   7      192.97      203.28      5.39 o 
   6  -1   7       54.68       64.60      3.58 o 
   7  -1   7        5.29        0.27      2.17 o 
   8  -1   7       53.76      100.09      4.88 o 
  -9   0   7        0.02        1.00      5.59 o 
  -8   0   7       33.14       28.96      4.63 o 
  -7   0   7      288.64      287.44      8.92 o 
  -6   0   7       51.23       47.95      4.31 o 
  -5   0   7       80.35      105.22      4.82 o 
  -4   0   7      212.42      198.81      5.52 o 
  -3   0   7       51.44       45.89      2.73 o 
  -2   0   7     1306.48     1418.42     12.16 o 
  -1   0   7      989.09     1019.94      9.86 o 
   0   0   7       63.50       70.55      1.95 o 
   1   0   7     1174.02     1407.19     11.42 o 
   2   0   7       48.55       62.38      2.93 o 
   3   0   7       93.09        0.00      1.78 o 
   4   0   7      128.66       95.72      1.99 o 
   5   0   7        8.39        1.31      2.33 o 
   6   0   7       23.58       33.09      3.20 o 
   7   0   7      101.26      166.64      5.56 o 
  -9   1   7       43.53       38.45      6.69 o 
  -8   1   7       20.72       15.31      5.00 o 
  -7   1   7        0.07        9.34      3.50 o 
  -6   1   7      352.34      342.76      9.03 o 
  -5   1   7      175.24      164.92      5.91 o 
  -4   1   7      777.39      759.04     10.70 o 
  -3   1   7        0.21        6.63      1.84 o 
  -2   1   7        3.00        1.67      1.67 o 
  -1   1   7       19.77       20.31      1.94 o 
   0   1   7       59.87       59.62      2.09 o 
   1   1   7      359.68      435.10      6.14 o 
   2   1   7       76.28       73.99      2.89 o 
   3   1   7        0.08        0.14      1.58 o 
   4   1   7        6.38        1.27      1.97 o 
   5   1   7       24.65        0.28      1.92 o 
   6   1   7       29.44        1.86      1.99 o 
   7   1   7        2.17        9.58      2.04 o 
  -9   2   7       36.81       38.59      6.49 o 
  -8   2   7      417.31      400.54     13.05 o 
  -7   2   7        4.04        5.62      4.15 o 
  -6   2   7        8.98        9.37      2.75 o 
  -5   2   7        0.49        2.81      2.55 o 
  -4   2   7      422.43      424.92      8.23 o 
  -3   2   7     1361.46     1319.71     12.91 o 
  -2   2   7      852.53      856.19      9.49 o 
  -1   2   7      257.60      327.12      5.81 o 
   0   2   7      534.87      675.77      5.75 o 
   1   2   7      118.46      121.75      3.77 o 
   2   2   7       53.87       51.17      2.64 o 
   3   2   7        0.00        2.14      1.47 o 
   4   2   7      528.34      601.52      8.67 o 
   5   2   7       67.38       65.43      3.63 o 
   6   2   7       43.88       70.91      3.94 o 
  -9   3   7       54.93       64.16      7.36 o 
  -8   3   7       28.31       21.16      5.86 o 
  -7   3   7       18.37        9.92      4.21 o 
  -6   3   7      227.97      189.48      7.46 o 
  -5   3   7      272.84      277.86      7.80 o 
  -4   3   7      626.06      623.24     10.16 o 
  -3   3   7      815.89      833.66     10.64 o 
  -2   3   7     1670.08     1684.11     14.18 o 
  -1   3   7      130.28      117.52      3.89 o 
   0   3   7        7.82        1.94      1.21 o 
   1   3   7       49.65       69.92      3.17 o 
   2   3   7       12.36       43.57      2.67 o 
   3   3   7       15.57        2.25      1.72 o 
   4   3   7       34.20       38.55      3.07 o 
   5   3   7        2.44        4.02      1.88 o 
   6   3   7        0.39        0.38      2.22 o 
  -9   4   7      523.77      456.65     15.53 o 
  -8   4   7        8.05       22.70      5.02 o 
  -7   4   7        3.24        6.72      4.59 o 
  -6   4   7       57.04       57.35      4.99 o 
  -5   4   7       41.17       60.13      4.47 o 
  -4   4   7       55.14       60.67      4.43 o 
  -3   4   7       15.04       10.39      3.19 o 
  -2   4   7     1003.26     1077.82     12.15 o 
  -1   4   7      821.09      934.41     11.31 o 
   0   4   7       94.11       76.97     48.94 o 
   1   4   7      112.21       89.06      1.66 o 
   2   4   7      248.35      209.83      1.69 o 
   3   4   7       39.76        2.13      2.13 o 
   4   4   7       48.06       65.18      3.70 o 
   5   4   7        2.82        3.96      2.11 o 
  -8   5   7       27.50       32.56      5.82 o 
  -7   5   7      238.25      212.83      9.64 o 
  -6   5   7       72.08       57.55      5.59 o 
  -5   5   7        0.37        1.00      3.74 o 
  -4   5   7      580.67      577.02     11.12 o 
  -3   5   7      244.81      233.40      6.90 o 
  -2   5   7        0.47        0.19      2.66 o 
  -1   5   7       42.04       64.87      3.90 o 
   0   5   7      173.07      199.19      4.36 o 
   1   5   7      667.55      488.95      2.90 o 
   2   5   7       26.66        2.14      2.14 o 
   3   5   7        0.31        1.87      2.41 o 
   4   5   7       38.01       39.49      3.31 o 
  -8   6   7        5.33        0.36      5.98 o 
  -7   6   7       91.09      106.38      7.94 o 
  -6   6   7        0.14        3.40      4.26 o 
  -5   6   7      252.02      222.42      8.33 o 
  -4   6   7        0.79        3.62      3.62 o 
  -3   6   7       23.70       16.62      3.32 o 
  -2   6   7        0.13        2.32      2.51 o 
  -1   6   7      494.83      545.07     10.09 o 
   0   6   7      191.37      174.41    104.79 o 
   1   6   7       38.29       64.42      4.16 o 
   2   6   7       13.65       26.08      3.15 o 
   3   6   7        0.04        0.14      2.42 o 
  -7   7   7        5.29        5.52      6.17 o 
  -6   7   7       16.76       11.87      5.21 o 
  -5   7   7        0.08        3.35      4.65 o 
  -4   7   7       16.27       17.45      4.43 o 
  -3   7   7       74.48       68.93      5.33 o 
  -2   7   7       27.30       29.69      3.96 o 
  -1   7   7       20.49       18.72      3.49 o 
   0   7   7        5.93        4.99      2.15 o 
   1   7   7        1.45        6.38      2.80 o 
   2   7   7        8.52       18.67      3.16 o 
  -5   8   7        3.03        5.57      4.76 o 
  -4   8   7        1.06        1.20      3.83 o 
  -3   8   7       22.88       24.79      4.39 o 
  -2   8   7        6.07        0.81      4.05 o 
  -1   8   7       22.69       28.92      4.47 o 
   0   8   7       14.92       13.54      2.83 o 
   0 -11   8       37.43       40.71      4.23 o 
   1 -11   8       17.92       19.96      5.05 o 
   2 -11   8      206.12      216.80      9.90 o 
   3 -11   8      109.30      136.19      7.97 o 
  -2 -10   8        8.63       12.67      5.06 o 
  -1 -10   8       17.79       19.73      4.59 o 
   0 -10   8        0.62        0.59      3.36 o 
   1 -10   8       69.09       74.16      6.43 o 
   2 -10   8       37.76       41.00      5.42 o 
   3 -10   8       21.91       22.71      4.27 o 
   4 -10   8       26.41       17.88      4.52 o 
   5 -10   8      149.52      177.11      8.09 o 
  -4  -9   8        0.16        6.33      4.60 o 
  -3  -9   8       13.76       12.11      4.95 o 
  -2  -9   8       20.13       14.74      4.47 o 
  -1  -9   8        1.86        5.79      4.02 o 
   0  -9   8        7.37        7.29      2.80 o 
   1  -9   8        2.92        4.14      3.22 o 
   2  -9   8        5.19        7.02      3.30 o 
   3  -9   8      131.05      112.08      2.94 o 
   4  -9   8       70.24       71.91      5.03 o 
   5  -9   8       14.03       14.20      3.69 o 
   6  -9   8       11.74        5.65      3.21 o 
  -5  -8   8       10.57       11.57      5.20 o 
  -4  -8   8        6.33       16.68      4.37 o 
  -3  -8   8      190.10      206.43      8.29 o 
  -2  -8   8      108.76      112.79      5.90 o 
  -1  -8   8      160.94      142.60      6.35 o 
   0  -8   8       36.97       56.96      3.37 o 
   1  -8   8       50.74       56.39      4.08 o 
   2  -8   8        4.38        9.03      2.67 o 
   3  -8   8        5.03        2.36      2.75 o 
   4  -8   8        0.01        1.52      2.65 o 
   5  -8   8      161.54      134.75      6.02 o 
   6  -8   8        1.19        3.36      2.83 o 
   7  -8   8        5.67        3.09      3.09 o 
  -6  -7   8       18.72       20.46      5.93 o 
  -5  -7   8       16.76       24.46      4.73 o 
  -4  -7   8      227.92      246.16      9.10 o 
  -3  -7   8      125.22      135.29      6.61 o 
  -2  -7   8        1.80        1.39      3.25 o 
  -1  -7   8      284.24      270.46      7.72 o 
   0  -7   8       73.76       47.25     32.03 o 
   1  -7   8      312.78      294.33      7.26 o 
   2  -7   8      155.64      158.11      5.41 o 
   3  -7   8        0.10        1.49      2.41 o 
   4  -7   8       45.51       61.31      3.90 o 
   5  -7   8      104.56       82.06      4.45 o 
   6  -7   8        3.76        1.49      2.81 o 
   7  -7   8       22.07       26.39      3.70 o 
  -7  -6   8       92.52       93.46      8.97 o 
  -6  -6   8        0.02        0.29      4.34 o 
  -5  -6   8        3.16        1.87      4.03 o 
  -4  -6   8        2.88        3.24      3.74 o 
  -3  -6   8      290.88      278.18      7.91 o 
  -2  -6   8      234.91      230.15      6.80 o 
  -1  -6   8       20.85       32.18      3.14 o 
   0  -6   8      788.71      813.66     10.57 o 
   1  -6   8      551.12      595.43      9.37 o 
   2  -6   8      116.10      109.88      4.41 o 
   3  -6   8        2.89        1.41      2.64 o 
   4  -6   8      234.76      224.56      6.18 o 
   5  -6   8      263.71      293.18      7.04 o 
   6  -6   8        0.54        2.17      2.33 o 
   7  -6   8        9.26       17.79      3.01 o 
  -7  -5   8       78.13       98.01      7.32 o 
  -6  -5   8       29.65       31.07      5.08 o 
  -5  -5   8        3.01        0.78      3.64 o 
  -4  -5   8        3.25        2.88      3.35 o 
  -3  -5   8      190.22      179.45      6.24 o 
  -2  -5   8      768.27      777.82     10.93 o 
  -1  -5   8      187.14      170.27      5.20 o 
   0  -5   8      785.27      636.15    389.85 o 
   1  -5   8       37.83       32.06      2.75 o 
   2  -5   8       54.74        1.76      2.12 o 
   3  -5   8      345.07      372.11      7.00 o 
   4  -5   8      146.58      149.43      4.87 o 
   5  -5   8        3.12        5.11      2.11 o 
   6  -5   8       10.99        8.76      2.63 o 
   7  -5   8      179.35      182.42      5.85 o 
   8  -5   8       24.92       37.27      3.59 o 
  -8  -4   8       25.22       21.77      5.52 o 
  -7  -4   8      133.37      127.32      8.15 o 
  -6  -4   8       19.20       30.25      5.00 o 
  -5  -4   8       23.26       24.13      3.30 o 
  -4  -4   8      430.44      394.02      8.85 o 
  -3  -4   8      191.40      182.71      5.82 o 
  -2  -4   8      148.05      143.16      4.86 o 
  -1  -4   8     1702.73     1613.49     13.69 o 
   0  -4   8     1258.45     1098.44    649.41 o 
   1  -4   8        0.03        1.42      1.77 o 
   2  -4   8       55.81       55.80      3.04 o 
   3  -4   8       97.06      106.90      3.77 o 
   4  -4   8        7.73        2.07      2.07 o 
   5  -4   8       34.79       50.27      3.01 o 
   6  -4   8       57.85       59.60      3.52 o 
   7  -4   8      215.56      300.51      7.28 o 
   8  -4   8        2.58        0.53      2.12 o 
  -8  -3   8        1.34        9.38      5.17 o 
  -7  -3   8        6.13       13.47      4.49 o 
  -6  -3   8      402.83      388.68     10.71 o 
  -5  -3   8      589.54      580.96     11.04 o 
  -4  -3   8      665.33      663.02     10.99 o 
  -3  -3   8      108.70      116.25      4.42 o 
  -2  -3   8      381.55      372.09      6.67 o 
  -1  -3   8      173.39      176.50      4.48 o 
   0  -3   8        7.18        3.12      1.13 o 
   1  -3   8        8.96        2.24      1.72 o 
   2  -3   8     1238.18      978.23      1.60 o 
   3  -3   8        3.95        1.18      1.48 o 
   4  -3   8       54.65        0.14      1.72 o 
   5  -3   8        6.03        0.56      1.85 o 
   6  -3   8        3.33        1.39      1.95 o 
   7  -3   8       17.66       17.55      2.84 o 
   8  -3   8        3.65        2.57      2.32 o 
  -9  -2   8       15.68       29.11      6.23 o 
  -8  -2   8      450.55      490.33     14.21 o 
  -7  -2   8       64.58       78.16      6.27 o 
  -6  -2   8      159.25      136.76      6.58 o 
  -5  -2   8        9.82        9.04      3.27 o 
  -4  -2   8       33.31       36.43      3.21 o 
  -3  -2   8      211.44      197.69      5.43 o 
  -2  -2   8      121.29       97.72      3.63 o 
  -1  -2   8       40.42       45.40      2.53 o 
   0  -2   8      533.25      600.16      7.11 o 
   1  -2   8     1610.56     1707.49     12.76 o 
   2  -2   8      341.70      420.26      6.32 o 
   3  -2   8       49.19       33.70      2.21 o 
   4  -2   8        3.08        0.89      1.78 o 
   5  -2   8       52.82       99.98      3.93 o 
   6  -2   8        2.68        0.14      2.12 o 
   7  -2   8       20.14       19.04      2.95 o 
  -9  -1   8       51.42       57.41      7.31 o 
  -8  -1   8        0.84        1.94      4.53 o 
  -7  -1   8       19.42       24.85      4.19 o 
  -6  -1   8      341.64      310.17      9.12 o 
  -5  -1   8       96.03      106.67      5.10 o 
  -4  -1   8       34.75       59.76      3.54 o 
  -3  -1   8      274.69      218.79      5.60 o 
  -2  -1   8       18.46       19.85      2.14 o 
  -1  -1   8       83.07      106.12      3.31 o 
   0  -1   8      327.21      273.00    165.39 o 
   1  -1   8       57.12       63.60      2.81 o 
   2  -1   8       62.36       82.22      3.20 o 
   3  -1   8        4.19        1.29      1.78 o 
   4  -1   8      213.82      263.31      5.93 o 
   5  -1   8        0.35        5.64      2.08 o 
   6  -1   8        3.31        6.32      2.39 o 
   7  -1   8        2.84        1.72      2.50 o 
  -9   0   8      258.08      270.63     12.62 o 
  -8   0   8       80.81       94.23      6.52 o 
  -7   0   8        6.38        7.26      3.93 o 
  -6   0   8     1173.84     1096.07     16.30 o 
  -5   0   8       15.28       14.41      2.88 o 
  -4   0   8      194.70      207.79      6.14 o 
  -3   0   8      102.16       93.55      3.92 o 
  -2   0   8      825.42      801.21     10.00 o 
  -1   0   8      488.45      479.80      7.33 o 
   0   0   8        3.38        6.48      1.28 o 
   1   0   8        0.06        2.56      1.83 o 
   2   0   8      457.67      564.76      8.01 o 
   3   0   8        3.74        4.97      1.92 o 
   4   0   8        8.31        1.21      1.82 o 
   5   0   8       60.13       67.72      3.72 o 
   6   0   8       80.63      129.24      4.88 o 
   7   0   8        2.47        1.91      2.04 o 
  -9   1   8      164.39      189.31     10.65 o 
  -8   1   8        3.32        7.60      4.63 o 
  -7   1   8     1055.49     1026.30     17.80 o 
  -6   1   8      374.71      319.35      3.14 o 
  -5   1   8        8.41       11.49      2.94 o 
  -4   1   8      426.80      351.40      8.03 o 
  -3   1   8      515.52      513.25      8.92 o 
  -2   1   8        0.17        0.65      1.92 o 
  -1   1   8      343.01      377.80      6.39 o 
   0   1   8        1.22        1.23      1.82 o 
   1   1   8      611.77      731.53      8.36 o 
   2   1   8       17.21       19.49      2.11 o 
   3   1   8        0.00        1.11      1.53 o 
   4   1   8       68.40       90.67      3.84 o 
   5   1   8        3.22        3.99      2.26 o 
   6   1   8       33.44       32.54      3.33 o 
  -9   2   8       16.97       27.52      6.16 o 
  -8   2   8       70.10        0.68      4.72 o 
  -7   2   8      296.64      268.91     10.30 o 
  -6   2   8       36.34       32.37      4.34 o 
  -5   2   8       93.47       80.96      5.07 o 
  -4   2   8      855.19      841.20     12.23 o 
  -3   2   8        7.95        8.95      2.62 o 
  -2   2   8       96.46      106.27      4.15 o 
  -1   2   8        8.33        8.43      2.07 o 
   0   2   8      581.48      684.23      6.24 o 
   1   2   8       11.32       16.20      2.25 o 
   2   2   8      182.50      201.54      4.90 o 
   3   2   8        4.63       11.29      2.08 o 
   4   2   8      205.97      273.53      6.10 o 
   5   2   8        0.24        0.13      2.24 o 
   6   2   8        1.53        8.40      2.19 o 
  -9   3   8       23.53       26.72      6.68 o 
  -8   3   8        9.52       22.37      5.85 o 
  -7   3   8      477.99      438.30     13.00 o 
  -6   3   8      102.50      103.43      6.68 o 
  -5   3   8      547.05      536.80     11.33 o 
  -4   3   8        7.30        7.98      3.29 o 
  -3   3   8      457.29      420.76      8.44 o 
  -2   3   8       87.58       89.76      4.23 o 
  -1   3   8       25.42       32.29      2.61 o 
   0   3   8        3.48        4.90      1.30 o 
   1   3   8       72.34       59.84      3.15 o 
   2   3   8        0.06        0.42      1.80 o 
   3   3   8      164.56      207.32      5.68 o 
   4   3   8        3.46        6.32      2.23 o 
   5   3   8        2.87        0.48      1.92 o 
  -8   4   8        3.70        3.87      5.99 o 
  -7   4   8      891.81      835.69     18.06 o 
  -6   4   8      147.98      137.09      7.30 o 
  -5   4   8      831.94      804.25     14.05 o 
  -4   4   8     1904.32     1924.51     19.72 o 
  -3   4   8       11.33        0.61      3.05 o 
  -2   4   8      214.26      216.07      6.15 o 
  -1   4   8        4.56        7.14      2.26 o 
   0   4   8       73.54       57.76     38.83 o 
   1   4   8      214.27      263.06      6.45 o 
   2   4   8       78.76       97.03      4.61 o 
   3   4   8       66.08        0.91      2.34 o 
   4   4   8        0.91        0.25      2.34 o 
  -8   5   8        1.50        1.44      6.15 o 
  -7   5   8       46.73       38.75      6.90 o 
  -6   5   8       10.03        2.94      5.00 o 
  -5   5   8      674.78      630.42     13.26 o 
  -4   5   8      113.01      112.85      5.96 o 
  -3   5   8      178.52      194.24      6.78 o 
  -2   5   8      187.35      197.26      6.44 o 
  -1   5   8       82.14       93.56      4.39 o 
   0   5   8      149.21      126.37     77.86 o 
   1   5   8       62.88        1.81      1.81 o 
   2   5   8        9.28       15.67      2.66 o 
   3   5   8       12.42        0.52      2.35 o 
  -7   6   8        0.06        0.00      5.68 o 
  -6   6   8       10.27       13.09      5.05 o 
  -5   6   8      304.73      305.02     10.51 o 
  -4   6   8       22.20        9.78      4.66 o 
  -3   6   8       16.76       10.91      3.78 o 
  -2   6   8      143.43      134.10      5.78 o 
  -1   6   8      100.89      118.94      5.51 o 
   0   6   8        0.03        0.24      2.62 o 
   1   6   8       41.22        0.30      2.87 o 
   2   6   8        0.88        0.56      2.65 o 
  -6   7   8        2.16        0.61      5.75 o 
  -5   7   8        2.92        2.94      5.08 o 
  -4   7   8       29.39       36.88      5.23 o 
  -3   7   8       96.08      119.27      6.23 o 
  -2   7   8       63.90       62.50      5.31 o 
  -1   7   8        4.06        5.23      2.88 o 
   0   7   8       20.36       20.62      2.40 o 
  -2 -10   9        4.00        0.29      5.44 o 
  -1 -10   9        0.39        0.82      4.91 o 
   0 -10   9       50.98       51.42      4.29 o 
   1 -10   9       73.89       80.92      6.15 o 
   2 -10   9        4.30        3.02      4.42 o 
   3 -10   9        1.98        1.98      3.74 o 
   4 -10   9       21.88       21.90      4.79 o 
  -3  -9   9       22.53       18.95      5.66 o 
  -2  -9   9      160.18      193.41      9.12 o 
  -1  -9   9       79.33       69.55      6.12 o 
   0  -9   9       17.16       20.01      3.08 o 
   1  -9   9      265.06      260.31      8.70 o 
   2  -9   9      105.07      115.83      6.07 o 
   3  -9   9      178.61      153.26      3.48 o 
   4  -9   9        0.58        3.30      3.30 o 
   5  -9   9       42.35        4.10      2.98 o 
  -5  -8   9       55.95       69.09      7.58 o 
  -4  -8   9        1.82        4.53      4.53 o 
  -3  -8   9      151.66      158.72      7.99 o 
  -2  -8   9        0.23        3.78      3.78 o 
  -1  -8   9        4.05        3.58      3.58 o 
   0  -8   9        2.62        1.69      3.39 o 
   1  -8   9       10.51       24.59      3.42 o 
   2  -8   9       57.43       77.07      5.26 o 
   3  -8   9        4.71        1.54      2.88 o 
   4  -8   9       11.44        2.55      2.73 o 
   5  -8   9       43.86        1.91      2.62 o 
   6  -8   9       32.56       36.71      4.02 o 
  -6  -7   9      240.75      269.29     12.54 o 
  -5  -7   9       39.08       50.87      6.11 o 
  -4  -7   9       40.07       44.48      4.85 o 
  -3  -7   9        0.06        3.78      3.52 o 
  -2  -7   9        1.05        0.47      3.31 o 
  -1  -7   9       11.73       18.13      3.36 o 
   0  -7   9      393.30      306.78    184.22 o 
   1  -7   9       80.81        2.20      2.41 o 
   2  -7   9       30.51       33.82      3.42 o 
   4  -7   9       40.59        2.57      2.57 o 
   5  -7   9       42.79        0.98      2.45 o 
   6  -7   9        0.23        0.47      3.30 o 
   7  -7   9        1.53        4.10      2.43 o 
  -6  -6   9        0.15        3.34      5.17 o 
  -5  -6   9       24.72       39.15      5.03 o 
  -4  -6   9      114.53      135.53      6.69 o 
  -3  -6   9       16.09       17.17      4.29 o 
  -2  -6   9       20.13       25.53      3.58 o 
  -1  -6   9        6.44        0.43      2.54 o 
   0  -6   9       72.76       44.26     27.91 o 
   1  -6   9      435.88      433.63      8.55 o 
   2  -6   9      344.24      330.54      7.19 o 
   3  -6   9      465.52      484.60      8.66 o 
   4  -6   9        1.06        2.41      2.41 o 
   5  -6   9        2.68        3.22      2.60 o 
   6  -6   9        0.29        1.47      2.80 o 
   7  -6   9        5.10        2.57      2.57 o 
  -7  -5   9      121.37      149.41      9.39 o 
  -6  -5   9       45.31       40.05      6.23 o 
  -5  -5   9       14.33       18.66      4.32 o 
  -4  -5   9      940.78      922.89     14.81 o 
  -3  -5   9     2159.85     2096.70     20.06 o 
  -2  -5   9      103.96       96.30      4.70 o 
  -1  -5   9      160.59      170.07      5.46 o 
   0  -5   9      718.94      759.39     17.24 o 
   1  -5   9        4.89        4.34      1.99 o 
   2  -5   9       55.83       45.31      3.07 o 
   3  -5   9      288.85      289.68      6.41 o 
   4  -5   9      354.30      400.21      7.68 o 
   5  -5   9        0.78        6.92      2.30 o 
   6  -5   9        2.21        0.43      2.10 o 
   7  -5   9       39.44        0.96      2.44 o 
  -8  -4   9        5.09        7.62      6.59 o 
  -7  -4   9       49.69       51.07      6.07 o 
  -6  -4   9      411.47      384.70      4.37 o 
  -5  -4   9       95.90       85.08      5.79 o 
  -4  -4   9      323.47      289.65      2.87 o 
  -3  -4   9       97.88       98.22      4.82 o 
  -2  -4   9      385.41      421.09      7.99 o 
  -1  -4   9       25.36       37.13      2.92 o 
   0  -4   9      630.40      647.97     13.06 o 
   1  -4   9      121.58      121.25      4.16 o 
   2  -4   9       32.41        2.44      2.94 o 
   3  -4   9      397.57      385.77      7.09 o 
   4  -4   9       36.44       20.23      2.43 o 
   5  -4   9        0.15        2.08      2.08 o 
   6  -4   9      112.14       91.10      2.58 o 
   7  -4   9       28.13        2.38      2.38 o 
  -8  -3   9        6.77       12.39      5.50 o 
  -7  -3   9      185.93      181.47      9.15 o 
  -6  -3   9       37.58       53.35      5.45 o 
  -5  -3   9       14.23       15.31      3.37 o 
  -4  -3   9      169.31      161.59      6.09 o 
  -3  -3   9      122.41      105.94      4.47 o 
  -2  -3   9       40.11       40.00      2.96 o 
  -1  -3   9       62.29       58.71      3.19 o 
   0  -3   9      178.99      190.43      4.36 o 
   1  -3   9       59.03       62.18      3.19 o 
   2  -3   9       29.60       40.03      2.78 o 
   3  -3   9      457.57      470.80      7.31 o 
   4  -3   9      237.36      256.40      5.88 o 
   5  -3   9       40.92        1.67      2.09 o 
   6  -3   9      193.76      251.02      6.54 o 
   7  -3   9        0.36        1.97      2.49 o 
  -8  -2   9        2.98       10.62      5.14 o 
  -7  -2   9        0.07        0.95      4.08 o 
  -6  -2   9        0.15        2.58      2.85 o 
  -5  -2   9        6.95       20.47      3.37 o 
  -4  -2   9     1057.32      969.19     13.34 o 
  -3  -2   9       66.70       79.11      3.79 o 
  -2  -2   9      230.24      237.48      5.72 o 
  -1  -2   9      156.85      167.49      4.69 o 
   0  -2   9      237.01      252.60    145.99 o 
   1  -2   9       14.52       22.02      2.27 o 
   2  -2   9       69.77       60.21      3.07 o 
   3  -2   9        9.37       18.33      2.33 o 
   4  -2   9        0.58        2.06      2.06 o 
   5  -2   9       11.78        3.03      2.17 o 
   6  -2   9      129.69      185.79      5.95 o 
   7  -2   9        0.08        2.35      2.35 o 
  -9  -1   9       32.74       24.07      6.66 o 
  -8  -1   9       99.97      104.41      8.90 o 
  -7  -1   9       79.43       82.11      6.29 o 
  -6  -1   9       20.37       20.47      4.33 o 
  -5  -1   9     1409.82     1271.54     16.61 o 
  -4  -1   9      662.26      592.00     10.33 o 
  -3  -1   9        2.42        5.44      1.96 o 
  -2  -1   9     1868.45     1819.82     14.92 o 
  -1  -1   9      545.12      607.76      8.08 o 
   0  -1   9      132.37      122.48      3.63 o 
   1  -1   9      149.37      159.48      4.25 o 
   2  -1   9      154.86      209.61      5.29 o 
   3  -1   9      170.10      285.01      6.19 o 
   4  -1   9       51.30       76.31      3.91 o 
   5  -1   9        3.94        0.44      2.07 o 
   6  -1   9       87.34      150.82      5.38 o 
   7  -1   9       11.04        3.59      2.70 o 
  -9   0   9       90.88      119.39      9.67 o 
  -8   0   9      164.47      162.49      9.30 o 
  -7   0   9       51.46       57.18      5.72 o 
  -6   0   9       34.91       36.07      4.99 o 
  -5   0   9      163.46      169.16      6.79 o 
  -4   0   9        0.09        1.00      2.27 o 
  -3   0   9      355.96      344.84      7.77 o 
  -2   0   9      148.15      144.86      4.82 o 
  -1   0   9       28.69       34.32      2.66 o 
   0   0   9      471.47      498.28      5.56 o 
   1   0   9      255.93      327.60      6.77 o 
   2   0   9      412.65      538.07      8.34 o 
   3   0   9        5.79       20.09      2.55 o 
   4   0   9       16.30        0.60      2.10 o 
   5   0   9        3.07        9.30      2.82 o 
   6   0   9       18.64       21.92      2.90 o 
  -9   1   9        6.78        7.14      7.14 o 
  -8   1   9        1.84        6.62      4.88 o 
  -7   1   9       78.14       72.92      6.45 o 
  -6   1   9        6.19        6.29      3.59 o 
  -5   1   9      192.51      174.61      6.69 o 
  -4   1   9       15.12        9.36      3.38 o 
  -3   1   9      438.65      482.71      9.21 o 
  -2   1   9      106.48      114.75      4.63 o 
  -1   1   9      143.24      153.91      4.88 o 
   0   1   9      824.92      897.55     22.62 o 
   1   1   9      249.82      312.45      6.08 o 
   2   1   9      112.28      121.41      3.96 o 
   3   1   9        1.65        3.67      1.77 o 
   4   1   9       15.03       24.80      2.80 o 
   5   1   9       38.06       70.08      4.00 o 
   6   1   9        0.05        0.99      2.10 o 
  -9   2   9        4.96        5.36      6.12 o 
  -8   2   9        1.87        3.20      5.33 o 
  -7   2   9       63.10       47.30      5.59 o 
  -6   2   9       11.47       16.40      3.95 o 
  -5   2   9      437.00      440.99     10.92 o 
  -4   2   9      360.49      365.63      8.94 o 
  -3   2   9      143.28      139.75      5.67 o 
  -2   2   9       34.56       34.88      3.47 o 
  -1   2   9      386.54      426.48      7.62 o 
   0   2   9       39.31       46.54      2.15 o 
   1   2   9        7.15        7.78      2.10 o 
   2   2   9       39.21       55.72      2.95 o 
   3   2   9        1.65        0.25      2.02 o 
   4   2   9        0.77        5.03      2.09 o 
   5   2   9       12.59       12.48      2.41 o 
  -8   3   9        8.22        4.73      5.45 o 
  -7   3   9       28.69       34.12      6.36 o 
  -6   3   9      246.28      249.15     10.11 o 
  -5   3   9        0.60        6.09      3.32 o 
  -4   3   9      269.45      294.48      8.58 o 
  -3   3   9      640.02      663.08     11.04 o 
  -2   3   9      338.10      349.17      7.59 o 
  -1   3   9      337.10      433.10      8.01 o 
   0   3   9        5.62        2.54      1.43 o 
   1   3   9       30.36       39.30      3.14 o 
   2   3   9        2.67        3.84      2.46 o 
   3   3   9       12.07       11.09      2.52 o 
   4   3   9        0.87        2.15      2.15 o 
  -8   4   9       16.42       10.79      7.45 o 
  -7   4   9       36.63       29.62      6.47 o 
  -6   4   9        0.37        5.23      4.62 o 
  -5   4   9       11.15       10.39      4.65 o 
  -4   4   9       13.16       11.22      4.06 o 
  -3   4   9      313.58      310.45      8.32 o 
  -2   4   9       69.60       58.18      3.90 o 
  -1   4   9       16.28       12.50      2.91 o 
   0   4   9        2.84        6.07      2.07 o 
   1   4   9       26.92       58.70      3.87 o 
   2   4   9        5.01        0.14      2.62 o 
   3   4   9        0.39        2.67      2.15 o 
   4   4   9        0.38        0.24      2.14 o 
  -7   5   9      140.29      157.67      9.36 o 
  -6   5   9       72.38       56.96      7.12 o 
  -5   5   9        4.57        5.17      4.63 o 
  -4   5   9       20.31       22.80      4.51 o 
  -3   5   9       20.32       28.82      3.97 o 
  -2   5   9       60.19       68.17      4.71 o 
  -1   5   9       80.18      103.81      5.18 o 
   0   5   9       75.71      101.13      3.60 o 
   1   5   9        5.94        1.78      2.51 o 
   2   5   9       26.08       37.37      3.56 o 
  -6   6   9       70.70       62.56      6.88 o 
  -5   6   9       97.13       84.11      7.12 o 
  -4   6   9      136.54      132.45      7.66 o 
  -3   6   9       17.54       13.58      4.24 o 
  -2   6   9       14.98       27.36      3.63 o 
  -1   6   9        0.64        1.04      3.14 o 
   0   6   9        1.25        0.87      1.86 o 
   1   6   9        1.28        0.59      2.94 o 
  -4   7   9       26.66       33.61      5.12 o 
  -3   7   9       10.00       15.77      4.32 o 
  -2   7   9       46.20       50.53      5.05 o 
  -1   7   9        2.19        3.52      3.52 o 
  -1 -10  10      304.68      313.92     12.37 o 
   0 -10  10        3.98        0.85      3.39 o 
   1 -10  10       31.34       31.50      5.36 o 
   2 -10  10       26.67       23.80      4.81 o 
   3 -10  10      116.29      149.23      7.72 o 
  -3  -9  10        3.78        1.15      5.21 o 
  -2  -9  10       19.14       25.63      5.73 o 
  -1  -9  10       71.15       72.80      6.44 o 
   0  -9  10      150.65      133.75      6.31 o 
   1  -9  10       24.65       27.79      4.33 o 
   2  -9  10       95.70       89.38      6.18 o 
   3  -9  10       15.28       18.98      3.80 o 
   4  -9  10       15.75        8.07      3.94 o 
   5  -9  10        3.97        1.95      3.37 o 
  -4  -8  10        0.18        5.27      5.27 o 
  -3  -8  10       27.44       27.29      5.73 o 
  -2  -8  10      226.94      230.84      8.96 o 
  -1  -8  10       27.76       33.99      4.10 o 
   0  -8  10       36.13       32.99      6.24 o 
   1  -8  10        1.73        4.05      2.99 o 
   2  -8  10        8.15        8.56      2.99 o 
   3  -8  10       11.43       17.14      2.98 o 
   4  -8  10        8.74        2.45      3.15 o 
   5  -8  10      174.59      170.05      6.80 o 
   6  -8  10       17.20       24.67      3.63 o 
  -5  -7  10        1.36       10.89      4.84 o 
  -4  -7  10        2.60        3.06      4.17 o 
  -3  -7  10       31.61       26.03      4.38 o 
  -2  -7  10      570.08      588.90     12.29 o 
  -1  -7  10      206.31      207.60      7.49 o 
   0  -7  10      111.57      111.65      8.65 o 
   1  -7  10       21.45       19.19      3.39 o 
   2  -7  10       16.03       26.68      3.35 o 
   3  -7  10        2.56        4.53      2.44 o 
   4  -7  10       51.91       41.12      3.60 o 
   5  -7  10      116.51       95.21      2.64 o 
   6  -7  10        3.80        0.30      2.37 o 
  -6  -6  10       24.64       14.06      6.07 o 
  -5  -6  10       52.53       56.71      5.82 o 
  -4  -6  10        1.40        6.90      3.18 o 
  -3  -6  10        0.06        0.24      3.42 o 
  -2  -6  10      266.36      262.01      8.21 o 
  -1  -6  10        0.01        1.51      3.01 o 
   0  -6  10      201.28      190.12      4.36 o 
   1  -6  10        1.06        1.32      2.26 o 
   2  -6  10      130.14      145.60      5.27 o 
   3  -6  10        2.53        2.62      2.62 o 
   4  -6  10        8.00       21.94      3.07 o 
   5  -6  10        1.19        4.22      2.33 o 
   6  -6  10        9.95       21.53      2.80 o 
  -7  -5  10       12.60        6.17      7.53 o 
  -6  -5  10       25.75       30.78      5.90 o 
  -5  -5  10       78.05       82.28      6.17 o 
  -4  -5  10        7.05        0.76      4.07 o 
  -3  -5  10      161.43      143.35      6.75 o 
  -2  -5  10      598.21      567.12     10.65 o 
  -1  -5  10       41.48       42.02      3.48 o 
   0  -5  10        2.88        5.96      1.83 o 
   1  -5  10       40.55       40.09      3.40 o 
   2  -5  10       15.64        1.83      2.33 o 
   3  -5  10       16.11        5.69      2.31 o 
   4  -5  10       10.80        0.72      2.02 o 
   5  -5  10       15.77       19.46      2.62 o 
   6  -5  10       14.01       13.38      2.94 o 
   7  -5  10        0.61        7.63      2.59 o 
  -7  -4  10       90.39      100.63      8.75 o 
  -6  -4  10        8.36       10.34      4.86 o 
  -5  -4  10      154.60      171.00      7.65 o 
  -4  -4  10       24.64       17.20      4.17 o 
  -3  -4  10      344.82      328.75      8.27 o 
  -2  -4  10      267.80      243.43      6.86 o 
  -1  -4  10       69.36       47.19      3.34 o 
   0  -4  10     1360.01     1452.83     27.24 o 
   1  -4  10       16.53        0.85      2.40 o 
   2  -4  10      145.74      143.64      4.72 o 
   3  -4  10        7.80        3.48      2.17 o 
   4  -4  10       36.65        0.28      1.79 o 
   5  -4  10       96.85      141.86      4.97 o 
   6  -4  10       17.83       17.10      2.89 o 
   7  -4  10       11.97       15.36      2.79 o 
  -8  -3  10       71.18       63.84      9.86 o 
  -7  -3  10       57.66       57.80      6.98 o 
  -6  -3  10       47.52       43.74      5.09 o 
  -5  -3  10       17.95       23.90      4.29 o 
  -4  -3  10      107.74      117.64      5.52 o 
  -3  -3  10      203.94      181.68      6.05 o 
  -2  -3  10      570.84      539.39      9.15 o 
  -1  -3  10       31.11       45.39      3.59 o 
   0  -3  10     1686.42     1669.75     31.12 o 
   1  -3  10      528.47      539.86      8.34 o 
   2  -3  10      268.93      320.75      6.54 o 
   3  -3  10       10.20        1.95      1.81 o 
   4  -3  10       14.67       20.59      2.33 o 
   5  -3  10        4.71        6.02      2.05 o 
   6  -3  10       20.59       18.81      2.80 o 
  -8  -2  10       17.88        2.90      6.16 o 
  -7  -2  10       80.13       81.16      7.25 o 
  -6  -2  10      230.20      212.08      8.95 o 
  -5  -2  10        4.69        6.44      3.22 o 
  -4  -2  10        8.96       13.90      3.11 o 
  -3  -2  10       29.35       27.48      3.40 o 
  -2  -2  10        0.33        0.00      2.30 o 
  -1  -2  10      617.97      691.78      9.57 o 
   0  -2  10       70.99       54.76      2.77 o 
   1  -2  10      310.00      348.50      6.42 o 
   2  -2  10      142.04      151.31      4.42 o 
   3  -2  10      221.93      289.57      6.36 o 
   4  -2  10       78.31       89.35      4.12 o 
   5  -2  10        0.08        2.01      2.30 o 
   6  -2  10        1.80        4.92      2.32 o 
  -8  -1  10       70.10       81.28      8.67 o 
  -7  -1  10       54.55       55.81      6.94 o 
  -6  -1  10        3.08        5.41      3.91 o 
  -5  -1  10       89.18       78.03      5.46 o 
  -4  -1  10      310.80      296.26      8.14 o 
  -3  -1  10       48.76       38.84      3.31 o 
  -2  -1  10       33.01       28.75      2.92 o 
  -1  -1  10       38.35       49.54      3.07 o 
   0  -1  10      361.99      274.81    162.26 o 
   1  -1  10      124.69      106.04      4.00 o 
   2  -1  10      263.97      346.14      7.10 o 
   3  -1  10        0.12        0.16      1.98 o 
   4  -1  10        1.87        2.36      2.36 o 
   5  -1  10        8.67       12.03      2.94 o 
   6  -1  10       40.57        1.90      2.44 o 
  -8   0  10       71.87       66.03      8.34 o 
  -7   0  10      141.37      151.38      8.67 o 
  -6   0  10        0.09        6.44      3.67 o 
  -5   0  10        0.52        1.97      3.10 o 
  -4   0  10       14.12       13.79      2.86 o 
  -3   0  10       72.49       70.82      4.34 o 
  -2   0  10      357.07      361.58      7.81 o 
  -1   0  10      101.77      110.81      4.74 o 
   0   0  10      170.00      187.45      4.15 o 
   1   0  10      173.65      263.58      6.84 o 
   2   0  10        1.89        3.42      2.05 o 
   3   0  10       21.08       24.99      2.54 o 
   4   0  10       14.17       25.10      2.98 o 
   5   0  10      158.30      119.14      2.35 o 
   6   0  10        3.21        0.77      2.31 o 
  -8   1  10        2.95       13.95      5.87 o 
  -7   1  10       41.99       34.57      5.76 o 
  -6   1  10       40.23       36.67      5.32 o 
  -5   1  10      236.78      210.56      8.15 o 
  -4   1  10      201.12      193.86      7.31 o 
  -3   1  10       18.91       25.93      3.53 o 
  -2   1  10      354.72      460.18      9.61 o 
  -1   1  10     1728.55     1900.99     16.74 o 
   0   1  10       12.89        1.08      1.84 o 
   1   1  10      281.74      287.20      6.33 o 
   2   1  10       38.99       56.18      3.07 o 
   3   1  10       11.55        9.16      2.25 o 
   4   1  10        0.04        2.46      2.20 o 
   5   1  10       18.48       24.75      2.87 o 
  -8   2  10       99.54       81.49      7.86 o 
  -7   2  10      247.11      238.17     11.06 o 
  -6   2  10      288.47      285.46     10.54 o 
  -5   2  10       59.71       67.93      5.59 o 
  -4   2  10      146.02      136.96      6.70 o 
  -3   2  10      541.88      563.36     11.14 o 
  -2   2  10      516.18      575.43     10.14 o 
  -1   2  10       44.36       50.77      3.52 o 
   0   2  10      251.36      281.57      4.78 o 
   1   2  10       10.84       15.70      2.39 o 
   2   2  10      105.67      162.99      5.29 o 
   3   2  10       46.15       63.38      3.68 o 
   4   2  10        7.58       15.31      2.49 o 
  -8   3  10       85.60       71.52      8.79 o 
  -7   3  10      392.23      360.35     13.75 o 
  -6   3  10        0.00        8.72      5.16 o 
  -5   3  10       24.65       37.34      4.67 o 
  -4   3  10      151.01      136.83      6.45 o 
  -3   3  10      202.80      213.51      7.06 o 
  -2   3  10       21.96       21.35      3.18 o 
  -1   3  10        6.42        8.87      2.51 o 
   0   3  10       33.70       29.04      2.26 o 
   1   3  10      156.52      226.20      6.39 o 
   2   3  10        2.08        0.54      2.84 o 
   3   3  10        8.74        1.23      2.09 o 
   4   3  10        0.01        2.07      2.30 o 
  -7   4  10       58.57       54.61      8.26 o 
  -6   4  10       51.36       53.88      6.49 o 
  -5   4  10       14.45       24.19      4.60 o 
  -4   4  10      115.37      120.54      6.49 o 
  -3   4  10        2.54        4.91      3.21 o 
  -2   4  10       93.22      103.96      5.21 o 
  -1   4  10        3.41        1.18      2.52 o 
   0   4  10      156.11      168.96      7.47 o 
   1   4  10       41.40       49.19      3.95 o 
   2   4  10        4.59       10.54      2.71 o 
   3   4  10        1.34        5.79      2.10 o 
  -6   5  10      412.93      433.72     14.69 o 
  -5   5  10       53.20       51.72      6.57 o 
  -4   5  10       81.95       61.33      6.41 o 
  -3   5  10      220.44      248.40      8.50 o 
  -2   5  10       24.52       24.53      3.75 o 
  -1   5  10        0.00        4.22      2.87 o 
   0   5  10       72.51       76.26     46.30 o 
   1   5  10        0.16        0.86      2.44 o 
  -5   6  10       81.92       72.08      7.72 o 
  -4   6  10       17.90       19.00      4.69 o 
  -3   6  10        1.78        2.36      3.64 o 
  -2   6  10       14.42       23.09      4.16 o 
  -1   6  10       33.82       39.59      4.42 o 
   0 -10  11       82.46       90.30      7.37 o 
   1 -10  11       55.60        3.39      4.35 o 
   2 -10  11       30.59       36.64      5.17 o 
  -2  -9  11       17.06       24.31      5.53 o 
  -1  -9  11       78.71       85.53      6.74 o 
   0  -9  11       33.93       24.25     16.26 o 
   1  -9  11        0.06        4.98      3.61 o 
   2  -9  11        0.07        4.19      4.19 o 
   3  -9  11       53.81        0.00      3.49 o 
   4  -9  11       17.26        1.44      2.71 o 
  -4  -8  11       50.38       39.16      6.62 o 
  -3  -8  11        0.69       11.43      4.45 o 
  -2  -8  11       35.08       39.79      5.72 o 
  -1  -8  11        6.08        7.06      4.39 o 
   0  -8  11       69.99       59.87      3.69 o 
   1  -8  11       42.37       39.80      4.45 o 
   2  -8  11      174.03      180.74      7.04 o 
   3  -8  11       26.04       28.90      3.61 o 
   4  -8  11      114.53      126.12      5.70 o 
   5  -8  11       10.53        0.15      3.14 o 
  -5  -7  11        7.07        1.26      6.28 o 
  -4  -7  11       22.61       14.33      5.16 o 
  -3  -7  11       30.06       20.84      4.74 o 
  -2  -7  11        3.49        8.11      3.92 o 
  -1  -7  11       34.19       39.76      4.60 o 
   0  -7  11       47.31       16.80     12.34 o 
   1  -7  11        3.65        4.57      2.78 o 
   2  -7  11      125.71      146.43      6.04 o 
   3  -7  11       89.50       78.46      4.72 o 
   4  -7  11        2.00        3.90      2.50 o 
   5  -7  11       24.12       27.45      3.23 o 
  -6  -6  11       59.99       82.19      8.69 o 
  -5  -6  11       38.33       47.39      6.04 o 
  -4  -6  11       23.32       19.41      4.65 o 
  -3  -6  11       95.90       90.63      6.26 o 
  -2  -6  11        8.36        5.34      3.49 o 
  -1  -6  11      364.89      376.02      9.37 o 
   0  -6  11       29.86       33.65      2.72 o 
   1  -6  11       20.52       23.39      3.00 o 
   2  -6  11       75.17       63.21      4.11 o 
   3  -6  11       53.05       53.64      3.61 o 
   4  -6  11        2.81        4.23      2.34 o 
   5  -6  11       27.97        4.00      2.20 o 
   6  -6  11       25.55       36.43      3.30 o 
  -6  -5  11      289.89      283.41     12.35 o 
  -5  -5  11        3.33        1.16      4.38 o 
  -4  -5  11      204.73      203.55      8.39 o 
  -3  -5  11       11.53        5.25      3.82 o 
  -2  -5  11      115.03      113.54      5.76 o 
  -1  -5  11       26.07       26.82      3.54 o 
   0  -5  11       53.78       37.89      4.74 o 
   1  -5  11        1.08        3.01      3.01 o 
   2  -5  11      317.54      228.85      2.42 o 
   3  -5  11        1.33        1.03      2.07 o 
   4  -5  11       20.26       19.96      2.62 o 
   5  -5  11        0.62        2.64      2.11 o 
   6  -5  11       12.41       17.09      3.06 o 
  -7  -4  11       60.83       74.70      8.14 o 
  -6  -4  11       73.40       81.64      6.99 o 
  -5  -4  11       37.03       21.24      5.09 o 
  -4  -4  11      995.19      956.86     15.67 o 
  -3  -4  11      954.51      934.80     14.38 o 
  -2  -4  11       25.28       23.02      3.17 o 
  -1  -4  11       55.86       51.04      4.19 o 
   0  -4  11        0.02        0.29      2.51 o 
   1  -4  11      620.24      646.57      9.90 o 
   2  -4  11        1.21        0.91      1.97 o 
   3  -4  11       23.30       19.19      2.64 o 
   4  -4  11      152.22      114.34      2.25 o 
   5  -4  11       45.14        0.65      1.95 o 
   6  -4  11        0.83        1.65      2.03 o 
  -7  -3  11      143.12      151.15     10.47 o 
  -6  -3  11       13.46       11.89      5.31 o 
  -5  -3  11       48.45       35.61      5.57 o 
  -4  -3  11       55.93       53.03      5.18 o 
  -3  -3  11      163.16      182.62      6.60 o 
  -2  -3  11      527.28      488.65      9.27 o 
  -1  -3  11      631.48      636.43     10.14 o 
   0  -3  11      457.55      439.65     10.13 o 
   1  -3  11        0.15        2.23      2.23 o 
   2  -3  11       33.23       23.61      2.72 o 
   3  -3  11        0.06        1.89      1.89 o 
   4  -3  11      116.48      127.88      4.85 o 
   5  -3  11        0.99        1.88      2.28 o 
   6  -3  11        0.07        2.35      2.35 o 
  -7  -2  11       34.42       40.87      6.93 o 
  -6  -2  11      279.51      287.29     11.20 o 
  -5  -2  11      356.08      347.89     10.83 o 
  -4  -2  11       17.17       11.55      3.44 o 
  -3  -2  11       10.41        5.20      3.03 o 
  -2  -2  11      139.22      127.98      5.02 o 
  -1  -2  11        0.01        1.46      2.18 o 
   0  -2  11      213.37      223.54     11.67 o 
   1  -2  11       47.23       52.97      3.32 o 
   2  -2  11        1.04        2.09      2.09 o 
   3  -2  11       49.34       62.34      3.74 o 
   4  -2  11       12.58        2.50      2.21 o 
   5  -2  11       40.57       45.51      3.72 o 
   6  -2  11        2.89        9.81      2.69 o 
  -8  -1  11      119.71      102.70     10.66 o 
  -7  -1  11      233.64      221.69     11.08 o 
  -6  -1  11      284.61      310.31     10.68 o 
  -5  -1  11        2.16        4.80      3.39 o 
  -4  -1  11       73.10       81.39      5.58 o 
  -3  -1  11       17.89       21.81      3.37 o 
  -2  -1  11        6.39       15.09      2.74 o 
  -1  -1  11       47.17       49.02      3.07 o 
   0  -1  11       80.41      110.39      3.20 o 
   1  -1  11      341.46      341.19      6.93 o 
   2  -1  11        7.64       10.63      2.61 o 
   3  -1  11        2.42       11.88      2.68 o 
   4  -1  11        8.72       15.34      3.32 o 
   5  -1  11        0.85        0.72      2.77 o 
  -8   0  11      120.95      130.09     10.30 o 
  -7   0  11       70.05       45.11      6.65 o 
  -6   0  11      197.75      152.70      8.65 o 
  -5   0  11       64.99       71.86      5.87 o 
  -4   0  11       14.29       25.32      4.04 o 
  -3   0  11      755.41      752.16     12.89 o 
  -2   0  11        3.15        2.28      2.97 o 
  -1   0  11      319.38      317.47      7.96 o 
   0   0  11      527.80      541.99     14.77 o 
   1   0  11       28.42       34.75      3.57 o 
   2   0  11       27.01       37.68      3.27 o 
   3   0  11       30.53       46.94      3.66 o 
   4   0  11       30.90        0.44      2.80 o 
   5   0  11       17.93        3.26      2.17 o 
  -8   1  11      116.30      105.30      9.64 o 
  -7   1  11       80.04       75.42      7.12 o 
  -6   1  11      188.57      151.73      9.20 o 
  -5   1  11      278.50      227.03      4.26 o 
  -4   1  11        5.40        3.67      3.67 o 
  -3   1  11        2.41       13.91      3.68 o 
  -2   1  11        0.09        2.63      3.35 o 
  -1   1  11       46.35       50.57      4.44 o 
   0   1  11       20.71       24.96      1.95 o 
   1   1  11        9.17       24.96      2.87 o 
   2   1  11       88.22       99.27      4.32 o 
   3   1  11       81.09      108.17      4.53 o 
   4   1  11        9.76       13.88      2.65 o 
  -7   2  11       71.11       65.76      8.35 o 
  -6   2  11      425.77      437.06     13.76 o 
  -5   2  11      166.21      165.13      8.67 o 
  -4   2  11       17.38       12.41      3.66 o 
  -3   2  11       12.20       13.95      3.74 o 
  -2   2  11      332.27      382.50      9.07 o 
  -1   2  11       57.37       67.10      3.99 o 
   0   2  11        1.47        1.15      1.51 o 
   1   2  11        4.54        6.27      2.54 o 
   2   2  11      279.43      381.30      7.92 o 
   3   2  11        5.91        2.86      2.50 o 
  -7   3  11        3.79        5.93      5.58 o 
  -6   3  11       72.74       83.35      7.82 o 
  -5   3  11       12.36        7.38      4.62 o 
  -4   3  11        0.73        1.90      4.34 o 
  -3   3  11       69.67       86.26      5.52 o 
  -2   3  11        0.44        0.57      2.86 o 
  -1   3  11       22.77       31.03      3.45 o 
   0   3  11       24.36       44.18      2.70 o 
   1   3  11       90.20      130.60      5.43 o 
   2   3  11       63.62       89.17      4.40 o 
   3   3  11        3.38        0.47      2.26 o 
  -6   4  11        0.10        1.36      6.17 o 
  -5   4  11      174.98      201.19     10.02 o 
  -4   4  11      119.72      152.65      8.37 o 
  -3   4  11        1.32        3.95      3.30 o 
  -2   4  11       67.94       87.32      5.59 o 
  -1   4  11        7.61        2.46      3.12 o 
   0   4  11       33.47       37.95      2.67 o 
   1   4  11       24.79        0.29      2.57 o 
  -5   5  11       58.15       55.50      7.50 o 
  -4   5  11        3.50        2.55      4.61 o 
  -3   5  11        1.87        1.52      3.67 o 
  -2   5  11        1.24        5.94      3.34 o 
  -1   5  11       30.16       29.06      4.11 o 
   0   5  11        5.82        9.08      2.06 o 
  -1  -9  12       79.51       65.11      7.03 o 
   0  -9  12      122.53      133.30      9.09 o 
   1  -9  12       25.84       21.28      5.37 o 
   2  -9  12       23.43       23.21      4.51 o 
  -3  -8  12       33.15       26.15      5.69 o 
  -2  -8  12       27.57        8.71      5.54 o 
  -1  -8  12        3.42        2.95      4.92 o 
   0  -8  12        0.02        2.89      2.89 o 
   1  -8  12       60.68       61.32      5.46 o 
   2  -8  12       27.13       31.41      4.21 o 
   3  -8  12        3.19        5.40      3.49 o 
   4  -8  12        3.61        1.44      2.87 o 
  -4  -7  12       44.69       32.39      6.77 o 
  -3  -7  12      222.68      228.55      9.70 o 
  -2  -7  12      292.02      306.21     10.47 o 
  -1  -7  12       94.45       92.31      6.28 o 
   0  -7  12       29.15       29.89      3.04 o 
   1  -7  12        2.71        3.55      2.96 o 
   2  -7  12       12.57       24.10      3.39 o 
   3  -7  12       55.20       56.64      4.05 o 
   4  -7  12        6.89        4.60      3.26 o 
  -5  -6  12       47.97       57.82      6.57 o 
  -4  -6  12        1.90        4.22      4.22 o 
  -3  -6  12        1.06        0.51      4.10 o 
  -2  -6  12       83.00       84.81      5.68 o 
  -1  -6  12       26.04       25.86      3.76 o 
   0  -6  12       38.54       31.88      2.96 o 
   1  -6  12        4.42       11.68      2.97 o 
   2  -6  12       36.26       33.80      3.66 o 
   3  -6  12      122.84      115.72      5.12 o 
   4  -6  12        0.35        1.94      2.21 o 
   5  -6  12        0.04        1.04      2.08 o 
  -6  -5  12        1.22        6.45      6.10 o 
  -5  -5  12       24.29       24.77      5.43 o 
  -4  -5  12       19.24       11.33      5.12 o 
  -3  -5  12        0.03        3.17      3.90 o 
  -2  -5  12       21.34       36.08      4.28 o 
  -1  -5  12        9.92        9.91      3.17 o 
   0  -5  12        3.70       12.89      2.07 o 
   1  -5  12       12.91        3.67      2.63 o 
   2  -5  12        0.25        0.15      2.48 o 
   3  -5  12       18.33       30.35      2.81 o 
   4  -5  12        9.24        2.09      1.96 o 
   5  -5  12       44.65        0.25      2.25 o 
  -6  -4  12       61.71       51.72      7.62 o 
  -5  -4  12       21.54       14.39      5.88 o 
  -4  -4  12       35.91       26.01      4.94 o 
  -3  -4  12      155.69      164.01      7.23 o 
  -2  -4  12      114.58       97.34      5.81 o 
  -1  -4  12       37.21       31.98      3.85 o 
   0  -4  12       16.30       14.04      3.18 o 
   1  -4  12       34.04        0.16      2.47 o 
   2  -4  12       12.24       17.02      2.47 o 
   3  -4  12        0.00        1.59      2.13 o 
   4  -4  12       12.63        1.79      2.16 o 
   5  -4  12        3.73        0.13      2.38 o 
  -7  -3  12      496.62      516.73     17.20 o 
  -6  -3  12       17.83       15.66      5.88 o 
  -5  -3  12      141.12      127.77      8.36 o 
  -4  -3  12      399.30      379.04     10.65 o 
  -3  -3  12        0.46        2.03      3.37 o 
  -2  -3  12      164.24      157.99      6.54 o 
  -1  -3  12       22.44       15.72      2.92 o 
   0  -3  12       20.27       29.12      2.30 o 
   1  -3  12       38.06       46.48      3.27 o 
   2  -3  12        1.89        4.12      1.79 o 
   3  -3  12       60.50        3.66      2.09 o 
   4  -3  12       40.33       66.57      3.96 o 
   5  -3  12        5.27        8.98      2.24 o 
  -7  -2  12        5.15       12.35      6.17 o 
  -6  -2  12       95.05       91.59      7.79 o 
  -5  -2  12      235.36      222.82      8.93 o 
  -4  -2  12       10.80        8.10      3.55 o 
  -3  -2  12      501.92      419.02      9.94 o 
  -2  -2  12       35.38       40.03      3.90 o 
  -1  -2  12      330.24      302.82      7.34 o 
   0  -2  12       27.49       22.48      2.80 o 
   1  -2  12        8.22        5.55      2.48 o 
   2  -2  12        6.86        9.08      2.44 o 
   3  -2  12        9.46        6.89      2.44 o 
   4  -2  12        0.25        1.18      2.36 o 
   5  -2  12       17.74       35.41      3.27 o 
  -7  -1  12       11.33       12.70      6.17 o 
  -6  -1  12       21.28       27.18      5.57 o 
  -5  -1  12      342.68      313.91     10.57 o 
  -4  -1  12      102.33       89.39      6.27 o 
  -3  -1  12       82.24       80.22      5.29 o 
  -2  -1  12       80.09      103.55      4.96 o 
  -1  -1  12       33.79       31.19      3.26 o 
   0  -1  12       62.07       85.03      3.23 o 
   1  -1  12       11.12        6.60      2.39 o 
   2  -1  12        0.28        0.83      2.49 o 
   3  -1  12        1.87        6.45      2.89 o 
   4  -1  12       53.26      123.67      5.56 o 
  -7   0  12       14.43       13.55      7.32 o 
  -6   0  12        2.77        2.34      5.02 o 
  -5   0  12      142.88      145.92      8.24 o 
  -4   0  12      120.07      138.97      7.26 o 
  -3   0  12       35.22       35.25      4.34 o 
  -2   0  12      123.91      123.75      6.32 o 
  -1   0  12        3.66        2.99      3.21 o 
   0   0  12       23.26       28.36      2.39 o 
   1   0  12        2.24        5.17      2.68 o 
   2   0  12       12.35       25.31      3.30 o 
   3   0  12        6.03       12.55      3.01 o 
   4   0  12       31.80       65.59      4.66 o 
  -7   1  12       15.77       25.35      6.33 o 
  -6   1  12       20.22       20.97      5.84 o 
  -5   1  12        9.24       10.50      5.08 o 
  -4   1  12        3.00        7.68      3.55 o 
  -3   1  12      384.72      398.01     11.25 o 
  -2   1  12       93.79      124.18      6.76 o 
  -1   1  12       21.33       49.77      3.83 o 
   0   1  12        4.05        1.83      1.51 o 
   1   1  12        3.63        7.30      2.44 o 
   2   1  12        0.02        0.39      2.69 o 
   3   1  12        6.08        7.93      2.65 o 
  -6   2  12       13.77       12.69      5.63 o 
  -5   2  12       88.30       81.28      7.80 o 
  -4   2  12        0.59        8.90      4.45 o 
  -3   2  12       76.03       76.03      6.03 o 
  -2   2  12      264.86      314.16      9.03 o 
  -1   2  12        6.45        1.83      2.99 o 
   0   2  12      131.48      117.82      6.60 o 
   1   2  12        0.38        6.24      2.82 o 
   2   2  12       21.68       25.76      3.31 o 
  -6   3  12       19.19       20.41      6.45 o 
  -5   3  12       35.57       18.81      6.49 o 
  -4   3  12       17.76       26.01      5.43 o 
  -3   3  12       44.47       60.11      5.77 o 
  -2   3  12        0.26        3.87      3.09 o 
  -1   3  12      144.35      147.83      5.93 o 
   0   3  12        0.92        5.01      2.12 o 
   1   3  12       85.79       97.86      5.19 o 
  -5   4  12        3.16       13.42      6.07 o 
  -4   4  12       85.36      106.56      7.94 o 
  -3   4  12        6.18       18.59      4.08 o 
  -2   4  12       66.54       79.86      5.59 o 
  -1   4  12        0.74        0.96      2.86 o 
   0   4  12       17.56       16.34     12.32 o 
  -2  -8  13        2.83        3.47      5.33 o 
  -1  -8  13       75.99       93.42      7.16 o 
   0  -8  13      164.34      149.01     90.85 o 
   1  -8  13        0.66        2.49      3.53 o 
   2  -8  13       30.60       26.68      4.29 o 
  -3  -7  13        6.78        5.50      5.22 o 
  -2  -7  13       32.33       31.39      5.31 o 
  -1  -7  13       81.64       82.39      6.11 o 
   0  -7  13       14.90       19.58      3.88 o 
   1  -7  13        0.07        3.31      3.70 o 
   2  -7  13       71.85       80.50      5.38 o 
   3  -7  13       77.88      100.74      5.26 o 
  -4  -6  13       30.61       39.86      6.35 o 
  -3  -6  13       27.12       20.40      4.71 o 
  -2  -6  13       46.47       50.82      5.06 o 
  -1  -6  13        0.00        0.22      3.58 o 
   0  -6  13        0.01        0.45      2.10 o 
   1  -6  13       93.11      102.55      5.49 o 
   2  -6  13        2.88        2.90      2.73 o 
   3  -6  13       20.04        3.58      2.57 o 
   4  -6  13        7.69        6.50      2.60 o 
  -5  -5  13      157.96      185.63     10.32 o 
  -4  -5  13      127.50      112.58      7.49 o 
  -3  -5  13        8.57        7.48      4.24 o 
  -2  -5  13       95.78       86.09      5.97 o 
  -1  -5  13       48.78       44.73      4.71 o 
   0  -5  13      373.80      323.38    198.19 o 
   1  -5  13        2.14        3.27      2.75 o 
   2  -5  13        1.25        2.84      2.39 o 
   3  -5  13        7.35        8.65      2.53 o 
   4  -5  13       11.92       23.31      2.96 o 
  -5  -4  13       10.81        8.52      5.78 o 
  -4  -4  13        0.00        1.60      4.02 o 
  -3  -4  13       45.49       45.08      5.02 o 
  -2  -4  13       10.18       11.81      3.93 o 
  -1  -4  13      323.05      301.40      8.42 o 
   0  -4  13       15.72       16.56      2.13 o 
   1  -4  13        0.25        1.29      2.26 o 
   2  -4  13       88.87       97.99      4.73 o 
   3  -4  13       35.35       38.96      3.28 o 
   4  -4  13        0.19        0.48      2.18 o 
  -6  -3  13       67.08       73.85      7.83 o 
  -5  -3  13       68.95       77.72      6.28 o 
  -4  -3  13        5.86        5.74      3.92 o 
  -3  -3  13       83.61       91.07      5.51 o 
  -2  -3  13      241.34      227.97      7.89 o 
  -1  -3  13       14.67       24.21      3.55 o 
   0  -3  13       14.33       20.59      2.12 o 
   1  -3  13      120.83      123.92      5.28 o 
   2  -3  13      165.96      188.27      5.61 o 
   3  -3  13       45.00       36.85      3.54 o 
   4  -3  13       11.31       20.24      3.09 o 
  -6  -2  13       16.80       17.93      5.75 o 
  -5  -2  13       25.47       25.37      5.67 o 
  -4  -2  13       23.83       31.52      4.95 o 
  -3  -2  13       15.12       17.83      3.60 o 
  -2  -2  13       99.35      114.78      5.55 o 
  -1  -2  13        1.84        1.29      2.78 o 
   0  -2  13       71.54       90.21      3.56 o 
   1  -2  13       84.10       92.41      4.35 o 
   2  -2  13       30.15       35.00      3.16 o 
   3  -2  13       14.97       14.99      2.85 o 
   4  -2  13       19.42       31.31      3.97 o 
  -6  -1  13       45.48       47.45      6.83 o 
  -5  -1  13        0.02        1.83      4.87 o 
  -4  -1  13      141.41      149.37      7.82 o 
  -3  -1  13       57.06       63.77      5.17 o 
  -2  -1  13       40.47        3.83      2.62 o 
  -1  -1  13      174.75      186.22      6.37 o 
   0  -1  13      391.82      413.77      6.56 o 
   1  -1  13       13.91       33.51      3.12 o 
   2  -1  13       27.11       33.66      3.54 o 
   3  -1  13        0.70        2.07      2.75 o 
  -6   0  13       10.50       13.61      6.27 o 
  -5   0  13      206.35      228.92     10.48 o 
  -4   0  13       16.83       20.24      4.91 o 
  -3   0  13        9.46        9.48      4.21 o 
  -2   0  13        0.06        1.92      3.36 o 
  -1   0  13        3.70        9.35      3.27 o 
   0   0  13       79.68       82.24      3.50 o 
   1   0  13        5.25       11.31      3.51 o 
   2   0  13        0.01        3.14      3.14 o 
   3   0  13       30.99       72.98      4.90 o 
  -6   1  13        3.13        1.80      5.74 o 
  -5   1  13      134.65      138.50      8.98 o 
  -4   1  13      169.48      167.14      8.94 o 
  -3   1  13       11.06        4.02      4.58 o 
  -2   1  13       98.75      110.20      7.35 o 
  -1   1  13        1.73        7.18      4.01 o 
   0   1  13        7.97        7.14      1.69 o 
   1   1  13       59.80       78.75      4.99 o 
   2   1  13        0.82        0.87      2.49 o 
  -5   2  13      167.86      199.18     10.92 o 
  -4   2  13       49.30       47.11      7.17 o 
  -3   2  13        3.77       13.24      4.97 o 
  -2   2  13        7.30       15.94      4.49 o 
  -1   2  13       11.01       12.56      3.30 o 
   0   2  13       20.32       19.79      2.36 o 
   1   2  13        0.04        1.02      2.78 o 
  -4   3  13       45.66       68.89      7.52 o 
  -3   3  13       13.35       21.37      5.03 o 
  -2   3  13       12.12       25.44      4.15 o 
  -1   3  13       51.81       45.77      4.51 o 
  -2  -7  14       54.42        0.51      4.35 o 
  -1  -7  14       19.57       17.23      5.19 o 
   0  -7  14       42.34       35.61      3.34 o 
   1  -7  14        3.60        1.73      3.45 o 
  -3  -6  14        0.05        4.25      5.06 o 
  -2  -6  14       53.29       72.28      5.86 o 
  -1  -6  14       33.37       32.04      4.96 o 
   0  -6  14       19.19       35.07      3.27 o 
   1  -6  14        2.62        9.54      3.78 o 
   2  -6  14       56.10       58.63      4.64 o 
  -4  -5  14       97.07       96.44      8.24 o 
  -3  -5  14        3.04        8.66      4.32 o 
  -2  -5  14       50.02       76.46      5.59 o 
  -1  -5  14       26.99       29.43      4.33 o 
   0  -5  14        4.64        6.79      2.42 o 
   1  -5  14        2.44        5.23      2.53 o 
   2  -5  14        1.71        1.99      2.28 o 
   3  -5  14       53.32        2.37      2.24 o 
  -4  -4  14       11.03        2.20      4.13 o 
  -3  -4  14        0.37        1.22      4.38 o 
  -2  -4  14        5.25        7.56      4.00 o 
  -1  -4  14       17.35       28.29      3.95 o 
   0  -4  14       21.57       25.14      2.59 o 
   1  -4  14        1.32        0.00      2.51 o 
   2  -4  14       58.96       53.43      4.20 o 
   3  -4  14       77.44      102.64      4.62 o 
  -5  -3  14        6.24        0.94      5.88 o 
  -4  -3  14      113.04       98.53      7.25 o 
  -3  -3  14       11.62       10.30      4.21 o 
  -2  -3  14       48.42       56.66      4.84 o 
  -1  -3  14       26.74       26.50      3.98 o 
   0  -3  14       56.39       89.65      3.80 o 
   1  -3  14       37.30       33.77      3.79 o 
   2  -3  14       57.66       42.66      3.58 o 
   3  -3  14        3.04        5.19      2.30 o 
  -5  -2  14      137.21      117.78      8.35 o 
  -4  -2  14        0.55        3.22      4.55 o 
  -3  -2  14      185.73      205.74      8.52 o 
  -2  -2  14       61.65       53.49      5.01 o 
  -1  -2  14       98.39       93.69      5.24 o 
   0  -2  14       11.87        8.35      4.08 o 
   1  -2  14       37.13       45.94      3.74 o 
   2  -2  14       22.77       23.70      3.17 o 
  -5  -1  14      177.34      142.09      9.15 o 
  -4  -1  14      141.57      129.47      7.79 o 
  -3  -1  14        2.87        3.85      3.85 o 
  -2  -1  14      123.10      107.19      5.71 o 
  -1  -1  14       11.40       11.22      3.45 o 
   0  -1  14       59.39       53.04      4.71 o 
   1  -1  14        1.07        1.82      2.46 o 
   2  -1  14       12.32       10.37      3.40 o 
  -5   0  14        2.69        3.29      5.27 o 
  -4   0  14        5.66        9.88      5.08 o 
  -3   0  14      184.33      194.28      9.23 o 
  -2   0  14      100.97      123.64      7.12 o 
  -1   0  14       43.09       48.20      4.86 o 
   0   0  14        0.02        1.10      2.21 o 
   1   0  14       11.72       16.45      4.16 o 
  -4   1  14        0.36        5.13      6.43 o 
  -3   1  14      211.17      292.39     11.66 o 
  -2   1  14       33.74       48.56      6.03 o 
  -1   1  14       18.10       32.90      4.85 o 
   0   1  14        3.61        5.21      1.80 o 
  -2  -5  15        3.68        5.18      4.01 o 
  -1  -5  15        7.76       16.56      3.70 o 
   0  -5  15        1.72        1.07      2.20 o 
  -3  -4  15      148.70      132.51      8.17 o 
  -2  -4  15        0.18        0.45      4.05 o 
  -1  -4  15       50.10       50.75      5.03 o 
   0  -4  15       13.21       19.76      2.58 o 
   1  -4  15       14.19       14.26      3.03 o 
  -3  -3  15        5.72        3.58      3.81 o 
  -2  -3  15       19.48       24.28      4.47 o 
  -1  -3  15       14.62       28.71      4.02 o 
   0  -3  15       70.76       80.00      3.97 o 
   1  -3  15        5.03        8.62      2.50 o 
  -3  -2  15        8.77        1.64      4.45 o 
  -2  -2  15        3.34        5.26      3.44 o 
  -1  -2  15        1.04        5.26      3.19 o 
   0  -2  15        5.90        5.31      2.50 o 
  -3  -1  15       39.93       50.33      5.39 o 
  -2  -1  15       23.57       17.49      3.91 o 
  -1  -1  15        1.88        1.56      3.10 o 
                                                 
